# Supplementary material for: From algorithm to verification: based on network toxicology and machine learning, the immunomodulatory role of IGFBP1/MKI67/C9 in perfluorooctanoic acid-induced osteoarthritis was discovered, and a diagnostic model was constructed
Source: Front Immunol. 2026 May 28;17:1700638. doi: 10.3389/fimmu.2026.1700638 (PMC13253507; doi:10.3389/fimmu.2026.1700638)
Supplement: Supplementary Table 1 — DEGs identification. [file Table1.xlsx]

## Sheet: Sheet1
gene	conMean	treatMean	logFC	pValue	fdr
IQCJ	1.52463	0.168685	-3.17606	0.00612701	0.0260007	1
AKAP17A	3.48563	0.394207	-3.14439	0.000953991	0.0072539	2
FAM95B1	1.07699	0.21947	-2.29491	0.0040035	0.0192871	3
APITD1	0.458014	0.101306	-2.17667	0.012533	0.0429468	4
PLIN5	2.43583	0.747655	-1.70397	4.27e-06	0.000186303	5
YBX2	0.735542	0.237547	-1.63059	0.000354663	0.00378745	6
CYP4B1	1.85146	0.615259	-1.5894	0.000106032	0.00165287	7
OPRK1	0.845878	0.29364	-1.5264	0.000634481	0.00560052	8
FUT5	0.359824	0.135126	-1.41299	0.000156003	0.00215618	9
INGX	0.272444	0.102554	-1.40958	0.00105418	0.00779168	10
SRCIN1	1.30165	0.493312	-1.39977	5.47e-07	4.36e-05	11
HAPLN2	0.306521	0.116731	-1.3928	0.000126912	0.00186651	12
AZGP1	1.29738	0.50905	-1.34972	0.00105137	0.00777456	13
HPN	1.35038	0.541611	-1.31804	1.43e-06	8.7e-05	14
C2CD4B	0.558801	0.230502	-1.27755	1.84e-05	0.00048841	15
FAM222A	0.595355	0.246538	-1.27194	0.0084041	0.0324654	16
FAM71A	0.587055	0.244552	-1.26335	0.000303141	0.0034069	17
SNORA80B	0.96634	0.405204	-1.25388	2.88e-05	0.000670011	18
GUCY2EP	0.208672	0.0878562	-1.24802	0.00425594	0.0200945	19
NAT8L	2.45817	1.06107	-1.21206	5.47e-05	0.00106839	20
TTC36	0.701098	0.303877	-1.20613	0.00146944	0.00969992	21
FAM166A	0.602287	0.26412	-1.18926	0.00406063	0.0195504	22
MTRNR2L1	0.525105	0.234684	-1.16189	0.00165184	0.0105062	23
FCN2	0.306145	0.141028	-1.11823	0.00478023	0.0218925	24
CLDN5	3.21099	1.48506	-1.1125	3.08e-09	1.44e-06	25
ADRA2B	1.23943	0.574152	-1.11017	0.000802721	0.0064629	26
DHH	0.584691	0.273577	-1.09573	0.000853132	0.00672113	27
SOX18	1.39336	0.666391	-1.06412	0.00396631	0.0192378	28
KLHL23	0.681244	0.326033	-1.06315	0.01104	0.0391234	29
HCG9	0.556148	0.266464	-1.06153	0.00328523	0.0168335	30
VIPR2	0.771014	0.370727	-1.0564	0.00102594	0.00763421	31
KCNK7	1.03768	0.499507	-1.05478	9.06e-05	0.00148769	32
RAB44	1.24035	0.606839	-1.03137	0.000237734	0.0028689	33
FLJ42875	1.75528	0.863491	-1.02345	8.97e-06	0.000301084	34
FOXI2	1.67503	0.829044	-1.01467	7.96e-06	0.000275931	35
RAB27B	0.867556	1.7366	1.00124	3.82e-05	0.000821777	1
GPR171	0.316643	0.63515	1.00424	0.00189741	0.0115408	2
TFEC	1.34162	2.69114	1.00424	0.00487211	0.022108	3
ADAMTS14	1.50344	3.0206	1.00656	2.23e-07	2.36e-05	4
AGXT2L1	0.129007	0.260133	1.01181	0.00389518	0.0189435	5
ADTRP	1.28624	2.59435	1.01221	1.09e-06	7.14e-05	6
HLA-DRA	3.17829	6.41427	1.01303	4.02e-07	3.51e-05	7
SLC16A6	0.979749	1.97786	1.01346	1.27e-05	0.000380987	8
RAD51AP2	0.340901	0.689488	1.01617	0.000236506	0.00285842	9
CCNE1	0.493087	0.99804	1.01725	1.59e-05	0.000444516	10
EXO1	0.493594	0.999243	1.01751	8.57e-05	0.0014395	11
CENPM	0.316387	0.64056	1.01765	0.000591632	0.00536492	12
GRHL3	0.162443	0.329778	1.02156	0.00316271	0.0164662	13
SLC16A10	1.91326	3.88884	1.02331	2.08e-08	4.88e-06	14
MIA	1.53929	3.12994	1.02387	3.28e-05	0.000729766	15
PGCP1	0.0950415	0.193275	1.02402	0.00947345	0.0352542	16
GTSF1	0.358483	0.73032	1.02662	0.00168974	0.0106661	17
RTKN2	0.439426	0.89658	1.02881	0.00190265	0.0115683	18
FOXD4	0.234668	0.479107	1.02972	0.000896687	0.00694462	19
DMP1	0.223243	0.456031	1.03052	0.00537068	0.0236546	20
SLC6A20	0.278188	0.569066	1.03254	0.00886203	0.0336842	21
FAM133A	0.607421	1.24621	1.03677	8.36e-06	0.000284854	22
IGJ	0.533268	1.09461	1.03748	0.0128062	0.0436005	23
ERMN	0.562126	1.15414	1.03786	7.01e-05	0.00124629	24
MS4A6A	1.91702	3.94402	1.0408	2.89e-05	0.000671624	25
ZNF98	0.245197	0.50479	1.04174	0.00606635	0.025913	26
SGOL1	0.525485	1.08286	1.04313	1.8e-05	0.00047934	27
C1QC	2.09688	4.32134	1.04323	4.14e-05	0.000875348	28
CATSPER1	0.401433	0.829483	1.04705	0.000139931	0.00199628	29
KCNH2	0.348979	0.722718	1.05029	0.000125187	0.00185592	30
PGBD3	0.536868	1.11215	1.05072	0.00537068	0.0236546	31
PKMYT1	0.292112	0.605563	1.05176	0.000937411	0.00716427	32
DAW1	0.764276	1.58779	1.05486	0.000413348	0.00421382	33
PI15	0.777103	1.61583	1.0561	0.00276027	0.0149706	34
LILRB2	0.90663	1.88806	1.05832	0.00268493	0.0147038	35
TSPAN8	0.202752	0.422703	1.05993	0.0053225	0.0236326	36
WNT5A	1.00873	2.10485	1.06118	1.94e-05	0.000502397	37
HLA-DMB	1.69898	3.55325	1.06448	8.55e-05	0.00143701	38
TMEM119	1.91895	4.01825	1.06625	9.54e-07	6.58e-05	39
AURKB	0.433413	0.908091	1.06709	2.09e-05	0.000532941	40
LRRC15	2.61267	5.47977	1.06859	1.28e-11	3.95e-08	41
CPN2	0.260057	0.545488	1.06872	0.0100827	0.0369009	42
DNAJC12	0.477481	1.0024	1.06994	6.38e-05	0.00118691	43
DEPDC1B	0.512168	1.07591	1.07087	7.15e-06	0.000258553	44
POSTN	3.09684	6.506	1.07097	1.35e-09	8.24e-07	45
CD86	0.948342	1.99414	1.07229	0.00592574	0.0254977	46
TLR7	1.0604	2.23273	1.0742	0.00763124	0.0304731	47
IL10	0.835513	1.76002	1.07486	1.52e-05	0.000429044	48
SHC4	1.01939	2.15026	1.0768	6.45e-08	1.03e-05	49
CPA4	0.152723	0.322546	1.07858	0.013309	0.044946	50
FBXO16	0.371252	0.785624	1.08144	0.000141302	0.00200207	51
BLID	0.901418	1.9091	1.08262	5.59e-05	0.00108357	52
TREM2	0.914498	1.94057	1.08543	0.00095348	0.00725348	53
ZNF474	0.471062	1.00115	1.08767	2.37e-06	0.000125094	54
DLEU7	0.225052	0.47922	1.09043	0.00774859	0.0307099	55
E2F7	0.345173	0.737962	1.09623	0.000417939	0.00422976	56
PMAIP1	0.738942	1.58244	1.09861	6.53e-05	0.00120106	57
CMA1	0.417417	0.894696	1.09991	0.000582084	0.0052965	58
IFNA5	0.205405	0.440472	1.10058	0.00193871	0.011738	59
CD80	0.511672	1.10041	1.10475	2.2e-05	0.000546167	60
RNASE1	2.51912	5.42258	1.10606	4.31e-05	0.00090456	61
CXCR4	0.960337	2.07028	1.10822	0.00125583	0.0086987	62
PLAC8	0.235959	0.508744	1.10841	0.00220619	0.0128808	63
NRG1	0.368899	0.796658	1.11073	0.000896687	0.00694462	64
PVRL4	0.739843	1.5985	1.11143	9.84e-06	0.000318929	65
HCN2	0.166411	0.359977	1.11315	0.013782	0.0460241	66
PTCHD1	0.254438	0.550428	1.11324	0.0116663	0.0407513	67
S100P	0.0886315	0.191991	1.11515	0.0147692	0.0481951	68
RTP4	0.449483	0.97372	1.11524	0.00191961	0.0116312	69
ATP6V0D2	0.164008	0.355559	1.11633	0.0108238	0.0386504	70
C4BPB	0.316355	0.68606	1.11679	0.00242222	0.0136742	71
DNASE1L3	0.726587	1.57622	1.11726	0.00913907	0.0344894	72
VNN2	0.491015	1.06727	1.12008	0.000925317	0.00711772	73
SLC9C1	0.357566	0.778712	1.12288	0.0017896	0.0110847	74
HMGA2	1.18711	2.5854	1.12293	8.7e-08	1.29e-05	75
NPTX2	1.03028	2.24415	1.12313	1.22e-06	7.78e-05	76
TUBB3	1.19966	2.61492	1.12414	1.81e-07	2.11e-05	77
MND1	0.201613	0.439467	1.12417	0.00390798	0.0189999	78
PLEK2	0.59054	1.2923	1.12984	6.03e-06	0.000231293	79
WTH3DI	0.26222	0.574403	1.13129	8.77e-05	0.00145803	80
PARP15	1.11694	2.44936	1.13284	9.71e-07	6.61e-05	81
TNFAIP6	2.54202	5.57613	1.13329	4.48e-10	3.39e-07	82
CHRM3	0.270283	0.593225	1.13411	0.00848476	0.0327363	83
PAQR5	0.999631	2.20279	1.13986	1.55e-05	0.000434784	84
ULBP1	0.216269	0.477508	1.1427	0.00272147	0.0148613	85
ABCB5	0.447744	0.990628	1.14567	0.000467964	0.0045615	86
C9	0.282128	0.627094	1.15233	3.56e-05	0.000773139	87
ULBP2	0.401104	0.891893	1.15289	3.45e-05	0.000755009	88
VENTX	0.506763	1.12714	1.15328	0.00052852	0.00495691	89
IL1RN	0.263261	0.586459	1.15554	0.00418084	0.019888	90
UBE2C	0.382872	0.85373	1.15692	0.000279959	0.00321699	91
TMEM150B	0.219969	0.491069	1.15862	0.00681722	0.0280193	92
RUNX1	1.12157	2.5054	1.15953	1.91e-07	2.15e-05	93
DLGAP5	0.603985	1.35034	1.16073	4.44e-05	0.000921973	94
GABRB2	1.24118	2.77675	1.16169	0.000411725	0.00421255	95
CDC45	0.35573	0.798492	1.16649	1.29e-05	0.000384203	96
HPGDS	1.00046	2.24571	1.16651	0.000178502	0.00236844	97
HCN1	0.232769	0.522621	1.16687	0.000614093	0.00550256	98
CDKN3	0.873978	1.9664	1.16989	7.38e-06	0.000262037	99
CYP2C8	0.210165	0.473121	1.17069	8.28e-06	0.00028452	100
SAMD13	0.444131	1.00036	1.17147	1.75e-06	9.99e-05	101
ARHGAP11B	0.360259	0.811871	1.17222	0.00169163	0.0106738	102
CCDC129	0.671183	1.51265	1.1723	0.000237331	0.00286621	103
LPAL2	0.450657	1.01662	1.17368	2.98e-05	0.000687068	104
ISM1	0.728625	1.64557	1.17533	2.49e-06	0.00012907	105
TREM1	1.96638	4.45516	1.17994	2.97e-08	6.45e-06	106
FCGR3A	1.79364	4.0638	1.17994	3.82e-05	0.000821777	107
MS4A4A	1.14741	2.60457	1.18266	0.000853384	0.00672113	108
MKI67	1.58229	3.59699	1.18478	5.57e-09	2.06e-06	109
UBE2T	0.464015	1.05501	1.18502	1.14e-05	0.000354833	110
TAS2R9	0.160583	0.365281	1.18569	0.00205698	0.0122531	111
TLR8	0.810221	1.84522	1.18741	0.00291603	0.0155826	112
GPR65	0.640467	1.46572	1.19442	0.00150668	0.00985149	113
TMPRSS11D	0.121805	0.280064	1.20118	0.0137682	0.0459877	114
NCAPG	0.723837	1.66618	1.20281	5.11e-06	0.000209424	115
IFNA22P	0.123348	0.284053	1.20343	0.0117411	0.0409943	116
GPRIN1	0.373303	0.859897	1.20382	0.00311123	0.0162301	117
PENK	0.943203	2.1729	1.20398	1.41e-05	0.000406315	118
DMBT1	0.585092	1.34845	1.20457	2.14e-07	2.33e-05	119
F7	0.219022	0.505703	1.20721	0.00168503	0.0106406	120
ANLN	1.18879	2.75224	1.21112	1.75e-08	4.5e-06	121
TYROBP	1.6114	3.7393	1.21446	3.05e-06	0.000150322	122
BNC1	0.310105	0.720857	1.21696	0.000459969	0.00449288	123
GPR85	0.531387	1.23575	1.21756	0.000294211	0.00334322	124
CASC5	1.02779	2.40034	1.22369	2.3e-07	2.42e-05	125
TMEM59L	0.504878	1.18157	1.22671	2.17e-05	0.000546167	126
C1QA	1.88707	4.43038	1.23128	5.17e-06	0.000209424	127
MMP11	0.814398	1.9132	1.23218	3.22e-05	0.000721774	128
ALOX5AP	1.00264	2.35716	1.23325	0.000455897	0.00449288	129
LY6D	0.197666	0.465217	1.23484	0.0042034	0.019888	130
RGS4	0.618388	1.45992	1.2393	1.93e-05	0.000502397	131
GLYATL1	0.408499	0.966102	1.24184	0.00115593	0.00828523	132
MNDA	0.786672	1.86182	1.24288	0.000727071	0.00604353	133
GRM7	0.181636	0.43022	1.24402	0.0037835	0.0185539	134
CLEC4E	0.208031	0.493473	1.24617	0.00388561	0.0189028	135
SMKR1	0.18432	0.437391	1.24671	0.000151475	0.00210759	136
ESCO2	0.55448	1.31604	1.247	0.000156356	0.00215618	137
ESM1	0.269614	0.6422	1.25213	0.00154443	0.0100116	138
CCR5	0.483097	1.15102	1.25252	0.00804644	0.0315984	139
TRIM61	0.345721	0.827588	1.2593	0.000475859	0.00457384	140
SNX10	1.3869	3.32291	1.26059	7.23e-08	1.12e-05	141
PDE6G	0.105008	0.251789	1.26172	0.00540267	0.0237889	142
ST18	0.563269	1.35084	1.26196	0.000147214	0.00206922	143
PIK3C2G	0.0859334	0.206233	1.26299	0.0032454	0.0167866	144
HIST1H3G	0.355718	0.853767	1.26311	0.000409956	0.00419987	145
CCDC64B	0.115079	0.276324	1.26374	0.00312666	0.0162999	146
SBSN	0.191189	0.460349	1.26773	0.000964392	0.00728617	147
NGF	0.590989	1.42377	1.26851	3.03e-05	0.000690869	148
NCF4	0.797036	1.9209	1.26907	0.00020721	0.00260177	149
ARMS2	0.11191	0.271248	1.27727	0.00233528	0.0133352	150
CCDC169	0.11597	0.28168	1.28031	0.0105098	0.0378958	151
SKA1	0.380893	0.925203	1.28038	4.06e-06	0.000180614	152
EPCAM	0.343538	0.837177	1.28506	0.000386756	0.00402649	153
HIST1H3B	0.671663	1.63927	1.28724	0.00570194	0.0247427	154
VSNL1	0.464262	1.1366	1.29171	4.78e-07	3.99e-05	155
CYTIP	0.774707	1.89957	1.29395	0.00037218	0.0039348	156
SCG2	0.778409	1.90965	1.29471	0.000815612	0.00655008	157
NRG3	0.118185	0.290611	1.29804	0.0107712	0.0384794	158
TAS2R7	0.087399	0.215798	1.30399	0.00646814	0.0270683	159
ANKRD30BP3	0.122711	0.303733	1.30754	0.0084043	0.0324654	160
TRPA1	0.132362	0.327742	1.30807	0.000178821	0.00236887	161
E2F8	0.260457	0.645281	1.30888	7.38e-05	0.00129048	162
ALPL	1.0164	2.5215	1.31081	2.06e-05	0.000525697	163
GRIK1	0.257628	0.640911	1.31483	2.66e-05	0.00063104	164
ZNF695	0.107524	0.267997	1.31756	0.00810279	0.031796	165
MT1G	1.0606	2.6501	1.32116	1.67e-05	0.000459225	166
NAP1L6	0.182504	0.4583	1.32836	0.000447287	0.00443348	167
RS1	0.138913	0.348993	1.32902	0.00243014	0.0136995	168
PLEKHS1	0.295152	0.747218	1.34007	9.97e-05	0.00159137	169
DLEU7	0.345564	0.876091	1.34213	0.000556772	0.00515928	170
SCG3	0.163154	0.413746	1.34251	0.000878868	0.00684926	171
IFIT1B	0.103676	0.262922	1.34256	0.00135941	0.00916427	172
KCNJ1	0.216732	0.549658	1.34262	0.000949327	0.00723576	173
TKTL2	0.142531	0.363225	1.34959	0.0140204	0.0464697	174
OLR1	0.699529	1.78706	1.35313	0.0089113	0.0338634	175
ATP5EP2	0.324425	0.831894	1.35851	0.00011501	0.00175659	176
CACNA1G	0.104065	0.26699	1.35931	0.00766981	0.0306117	177
NEK2	0.309756	0.795568	1.36085	1.97e-05	0.000507393	178
ERCC6L	0.467081	1.20489	1.36716	3e-06	0.000148734	179
HP	0.320877	0.830654	1.37223	0.00779052	0.0308573	180
SKA3	0.377783	0.97869	1.3733	2.51e-06	0.000129506	181
LEF1	0.0768957	0.199252	1.37362	0.0117651	0.0410691	182
LINGO2	0.121919	0.317117	1.37909	0.00595544	0.0255358	183
AUNIP	0.213039	0.554786	1.38082	2.79e-05	0.000654163	184
CLEC7A	0.982798	2.57049	1.38708	3.18e-05	0.000714672	185
BCL2A1	0.203223	0.531536	1.3871	0.00167871	0.0106284	186
IMPG1	0.0853849	0.223974	1.39128	0.0045324	0.0210675	187
RRM2	0.728433	1.91307	1.39302	1.26e-07	1.62e-05	188
KERA	0.27958	0.735671	1.3958	0.00015648	0.00215618	189
CCR1	0.97288	2.56905	1.4009	0.000343846	0.00371618	190
EPYC	0.791259	2.09514	1.40483	1.02e-05	0.000328246	191
NME8	0.150537	0.399168	1.40688	0.00254595	0.0141413	192
TNFSF15	1.44686	3.83778	1.40735	2.19e-08	5.05e-06	193
RPL23P8	0.596004	1.58404	1.41022	7.03e-06	0.000254734	194
LILRA5	0.330076	0.878284	1.41189	0.0016369	0.0104154	195
WNT7B	0.134521	0.358127	1.41264	0.00874076	0.0334637	196
UTS2	0.128679	0.343287	1.41564	0.00508477	0.0228233	197
NKAIN4	0.0919233	0.24538	1.41651	0.013811	0.0461016	198
TPBGL	0.274	0.732743	1.41913	0.00122447	0.00857505	199
HIST1H3C	0.49654	1.33932	1.43152	0.0010999	0.00796639	200
GRIA2	0.879087	2.38271	1.43853	3.12e-06	0.000151365	201
KRT7	0.209383	0.567707	1.43901	9.2e-06	0.000306747	202
KIF23	0.704106	1.90997	1.43969	1.94e-09	1.14e-06	203
PTCHD4	0.315409	0.857071	1.44219	0.000249212	0.0029469	204
VSTM5	0.0939783	0.25583	1.44479	0.00123403	0.00861946	205
TRIM67	0.0813079	0.222801	1.45429	0.00530436	0.0235586	206
KIF20A	0.648694	1.7871	1.46201	4.43e-08	7.89e-06	207
ABCA13	0.254696	0.701763	1.46221	0.000213189	0.00264511	208
MIR31HG	0.64099	1.76788	1.46365	8.93e-08	1.29e-05	209
TNR	0.232244	0.641049	1.46479	0.00535717	0.0236546	210
TCF24	0.075591	0.208878	1.46637	0.00368519	0.0181955	211
FPR1	0.471078	1.30737	1.47263	0.0148027	0.0482843	212
BUB1	0.592034	1.64588	1.4751	1.09e-07	1.51e-05	213
TMEM158	0.294671	0.819608	1.47583	0.000149318	0.00209323	214
WISP3	0.845832	2.35396	1.47665	9.87e-06	0.000318929	215
GNA15	0.599387	1.67084	1.47901	1.89e-05	0.000495042	216
CCKAR	0.168147	0.469754	1.48218	0.00379712	0.0186149	217
DIO1	0.222631	0.622802	1.48412	0.000179287	0.00237092	218
HIST1H2BM	0.248215	0.69469	1.48478	0.00159671	0.010246	219
FOXD4L1	0.114222	0.320248	1.48735	0.000413428	0.00421382	220
TOP2A	1.12754	3.16187	1.4876	7.19e-09	2.53e-06	221
SDSL	0.326433	0.918352	1.49226	3.97e-05	0.000847481	222
APOBEC3B	0.171606	0.483408	1.49414	0.00068607	0.0058723	223
FAM111B	0.579005	1.63318	1.49603	7.86e-08	1.2e-05	224
KYNU	0.848668	2.3971	1.49802	3.03e-05	0.000690869	225
ANKRD7	0.208807	0.590009	1.49856	6.12e-05	0.00115509	226
CDK1	0.672357	1.90478	1.50232	5.13e-07	4.18e-05	227
CDC25C	0.161414	0.457911	1.5043	0.000252467	0.00298046	228
CA1	0.16384	0.46875	1.51653	0.00369276	0.0182215	229
DAZL	0.146559	0.419764	1.51809	0.0024049	0.0135861	230
NAT2	0.287088	0.823434	1.52016	1.43e-05	0.000410133	231
KIF18B	0.356412	1.0232	1.52147	1.2e-05	0.000367606	232
VSIG4	1.6173	4.66563	1.52848	2.85e-07	2.78e-05	233
HBA1	0.378755	1.09675	1.5339	0.00757868	0.0302785	234
CLEC12B	0.170211	0.493221	1.53491	0.00333425	0.0170407	235
LILRB4	0.856416	2.48984	1.53967	0.000100174	0.00159459	236
HBB	1.45061	4.22153	1.54111	3.23e-07	2.94e-05	237
BRWD1	0.0465162	0.136073	1.54857	0.00286849	0.015368	238
KIAA0101	0.318735	0.932448	1.54867	2.2e-05	0.000546167	239
ASPM	1.02162	2.99805	1.55317	3.5e-10	2.78e-07	240
IL8	0.258636	0.761766	1.55843	0.000728815	0.00604894	241
PLA2G5	0.244497	0.720641	1.55946	0.00154865	0.0100349	242
A4GNT	0.137591	0.405828	1.56048	0.000212887	0.00264343	243
CPB1	0.168597	0.498009	1.56259	0.000881114	0.00684926	244
NACA2	0.311568	0.922599	1.56615	0.000243504	0.00290976	245
DPYS	0.194346	0.57761	1.57147	0.00147389	0.00972121	246
AQP9	0.341145	1.01787	1.5771	0.00607621	0.0259482	247
UBE2NL	0.0616344	0.185196	1.58725	0.00302871	0.0159836	248
MMP12	0.172592	0.520538	1.59264	0.00119472	0.00845053	249
HMMR	0.461008	1.39054	1.59278	6.24e-08	1.02e-05	250
CELA2B	0.101047	0.305855	1.59782	0.000585499	0.00532147	251
SCG5	0.40752	1.23533	1.59996	3.58e-07	3.2e-05	252
TDO2	0.315743	0.961457	1.60647	9.54e-05	0.00153587	253
NELL1	0.620967	1.8944	1.60915	1.43e-07	1.75e-05	254
CKAP2L	0.373442	1.14044	1.61064	3.17e-06	0.000152793	255
RAC2	0.566898	1.73674	1.61522	1.49e-07	1.78e-05	256
DEPDC1	0.379712	1.16397	1.61607	5.04e-07	4.16e-05	257
MYL10	0.0773614	0.237294	1.61699	8.69e-05	0.00144791	258
GJB2	1.05586	3.24329	1.61904	7.13e-07	5.29e-05	259
FAM64A	0.25805	0.793121	1.61989	0.000235567	0.00284925	260
FAM83D	0.290544	0.897245	1.62674	6.58e-05	0.00120106	261
RFX8	0.310546	0.963097	1.63287	1.39e-07	1.72e-05	262
TTK	0.416589	1.29832	1.63995	4.42e-07	3.75e-05	263
MMP9	0.732173	2.28473	1.64177	0.000419359	0.00424143	264
ST6GAL2	0.614615	1.92139	1.64439	1.22e-08	3.47e-06	265
GLRA3	0.161818	0.508784	1.65268	0.00432278	0.0203191	266
EVA1A	0.315182	1.00221	1.66892	1.11e-05	0.000347656	267
KLF17	0.167539	0.533052	1.66978	0.000510295	0.00483455	268
MYBL2	0.309222	0.988838	1.67709	2.7e-07	2.67e-05	269
CLEC12A	0.446866	1.446	1.69416	0.00576898	0.0250131	270
NACAP1	0.313363	1.01928	1.70164	0.000684586	0.00586276	271
CDH2	0.591005	1.9402	1.71496	5.35e-09	2.02e-06	272
ZFP57	0.114757	0.37855	1.72191	0.0143837	0.0473362	273
SUCNR1	0.328547	1.08564	1.72437	3.03e-06	0.000149763	274
PCSK9	0.147952	0.490081	1.72789	0.000124413	0.00185592	275
SLC35G5	0.181796	0.602972	1.72977	3.14e-07	2.9e-05	276
NEFL	0.105203	0.350065	1.73445	0.00294857	0.0156753	277
CXCL1	0.290833	0.97295	1.74217	0.0026838	0.0147038	278
NETO2	0.309503	1.03692	1.74427	8.09e-07	5.84e-05	279
EMR1	0.140135	0.470855	1.74847	0.00360069	0.0178952	280
PPP1R42	0.0949051	0.319512	1.75131	2.58e-05	0.000614145	281
COL6A5	0.207698	0.701266	1.75547	0.00853401	0.0329024	282
TSACC	0.0464455	0.157079	1.75788	0.000466009	0.00454803	283
MYB	0.181453	0.621731	1.7767	6.51e-05	0.00120106	284
CXorf28	0.0537546	0.184378	1.77821	0.00108276	0.00792178	285
KMO	0.345744	1.19117	1.78461	8.96e-05	0.00148418	286
IL1B	0.12227	0.423276	1.79152	0.00954818	0.0354599	287
MELK	0.346775	1.20242	1.79387	2.7e-07	2.67e-05	288
IL1A	0.0651192	0.226105	1.79584	0.00106354	0.00779255	289
OR1J2	0.0688386	0.239523	1.79888	0.00216071	0.0127277	290
BIRC5	0.405519	1.41517	1.80314	1.08e-07	1.51e-05	291
SLC39A12	0.10398	0.369236	1.82824	0.00296303	0.0157469	292
HBA2	0.656159	2.33062	1.8286	1.45e-05	0.00041448	293
KCNMB2	0.133681	0.477992	1.83819	0.000389837	0.00403281	294
GCNT3	0.135311	0.488599	1.85237	0.00123403	0.00861946	295
GPR128	0.0803776	0.294098	1.87143	8e-06	0.000275931	296
NEIL3	0.178682	0.656304	1.87697	4.87e-06	0.000204243	297
DIAPH3	0.433531	1.5959	1.88016	2.09e-09	1.18e-06	298
CD69	0.214464	0.81269	1.92197	0.0107734	0.0384794	299
RPSAP52	0.22331	0.851518	1.93099	1.71e-06	9.79e-05	300
HIST1H3J	0.204667	0.783073	1.93587	2.45e-05	0.000593045	301
PRAME	0.163406	0.630056	1.94702	0.000268907	0.00312622	302
IL26	0.0789345	0.305777	1.95375	0.00493672	0.0223312	303
HJURP	0.299837	1.16276	1.9553	3.94e-09	1.74e-06	304
CD70	0.23684	0.933811	1.97922	0.00024115	0.00288599	305
BUB1B	0.337545	1.34554	1.99503	5.13e-07	4.18e-05	306
TCN1	0.0680519	0.272684	2.00252	0.00087046	0.00683528	307
TAC1	0.431488	1.73919	2.01102	1.57e-06	9.28e-05	308
CEP55	0.322412	1.30039	2.01197	3.64e-06	0.000168704	309
MIR137HG	0.0863327	0.350631	2.02197	0.000196075	0.00250323	310
IFNE	0.27174	1.1334	2.06036	4.91e-08	8.3e-06	311
KLHL4	0.173226	0.748652	2.11164	7.24e-07	5.32e-05	312
CDH10	0.0535657	0.233508	2.12409	0.00029853	0.003367	313
ST6GALNAC5	0.479213	2.0947	2.128	1.1e-10	1.37e-07	314
NUF2	0.235565	1.05316	2.16053	1.69e-07	1.98e-05	315
C1QL1	0.0839086	0.375749	2.16288	0.000120758	0.00182069	316
TEX15	0.09776	0.43826	2.16447	0.00269819	0.0147545	317
CAMP	0.0825225	0.370986	2.16851	0.00398707	0.0192488	318
PBK	0.325472	1.47122	2.17641	4.26e-08	7.85e-06	319
ABCC5	0.0313275	0.145399	2.21451	0.000991913	0.00744944	320
CBLN4	0.09761	0.462523	2.24442	0.000122499	0.00183391	321
CHST4	0.0774392	0.372403	2.26573	0.000196005	0.00250323	322
S100A8	0.438219	2.14737	2.29284	0.000211607	0.0026296	323
KCNJ6	0.16892	0.837892	2.31043	2.55e-07	2.56e-05	324
FAM19A4	0.0475045	0.237825	2.32376	0.000112006	0.00172555	325
SPC25	0.0927535	0.485624	2.38836	5.76e-06	0.000223631	326
IL11	0.123685	0.657107	2.40946	8.28e-05	0.00140447	327
DCDC2	0.0632938	0.347878	2.45844	0.000110491	0.00170729	328
AMTN	0.491927	2.7656	2.49108	2.65e-06	0.000136759	329
MMP13	0.451978	2.71348	2.58582	1.08e-10	1.37e-07	330
IBSP	0.309304	2.10586	2.76731	3.32e-05	0.000734139	331
LIPN	0.0558403	0.437184	2.96886	0.00092913	0.00714359	332
CCL3	0.121172	0.951437	2.97306	7.53e-06	0.00026628	333
IGFBP1	0.097452	0.834437	3.09804	2.88e-07	2.78e-05	334
CCL4	0.104615	0.992358	3.24577	5.91e-08	9.87e-06	335
CSN1S1	0.212064	2.1886	3.36743	8.55e-07	6.08e-05	336
