# Supplementary material for: From algorithm to verification: based on network toxicology and machine learning, the immunomodulatory role of IGFBP1/MKI67/C9 in perfluorooctanoic acid-induced osteoarthritis was discovered, and a diagnostic model was constructed
Source: Front Immunol. 2026 May 28;17:1700638. doi: 10.3389/fimmu.2026.1700638 (PMC13253507; doi:10.3389/fimmu.2026.1700638)
Supplement: Supplementary Table 2 — Sheet 1 The significant GO entries enriched by the potential target genes. Sheet 2 The significant KEGG pathway by the potential target genes. [file Table2.xlsx]

## Sheet: Sheet1
ONTOLOGY	ID	Description	GeneRatio	BgRatio	pvalue	p.adjust	qvalue	geneID	Count
BP	GO:0007088	regulation of mitotic nuclear division	14/311	118/18903	8.92912e-09	3.12718e-05	2.60412e-05	BIRC5/IL1B/MKI67/AURKB/BUB1/BUB1B/CDC25C/DLGAP5/IL1A/NEK2/NUF2/PKMYT1/SPC25/TTK	14
BP	GO:0051783	regulation of nuclear division	15/311	145/18903	1.73974e-08	3.12718e-05	2.60412e-05	BIRC5/IL1B/MKI67/AURKB/BUB1/BUB1B/CDC25C/DLGAP5/IL1A/NEK2/NUF2/PKMYT1/SPC25/TTK/WNT5A	15
BP	GO:0000280	nuclear division	27/311	481/18903	3.15554e-08	3.78139e-05	3.1489e-05	BIRC5/CCNE1/IL1B/MKI67/ANLN/ASPM/AURKB/BUB1/BUB1B/CDC25C/DLGAP5/ESCO2/IL1A/KIF18B/KIF23/MND1/MYBL2/NCAPG/NEK2/NUF2/PKMYT1/SPC25/TEX15/TOP2A/TTK/UBE2C/WNT5A	27
BP	GO:0007059	chromosome segregation	23/311	382/18903	9.86e-08	7.9908e-05	6.65422e-05	BIRC5/CCNE1/MKI67/AURKB/BUB1/BUB1B/DLGAP5/ESCO2/FAM83D/HJURP/KIF18B/KIF23/MND1/NCAPG/NEK2/NUF2/SKA1/SKA3/SPC25/TEX15/TOP2A/TTK/UBE2C	23
BP	GO:0140014	mitotic nuclear division	21/311	325/18903	1.11138e-07	7.9908e-05	6.65422e-05	BIRC5/IL1B/MKI67/ANLN/AURKB/BUB1/BUB1B/CDC25C/DLGAP5/ESCO2/IL1A/KIF18B/KIF23/MYBL2/NCAPG/NEK2/NUF2/PKMYT1/SPC25/TTK/UBE2C	21
BP	GO:0002443	leukocyte mediated immunity	25/311	463/18903	2.17776e-07	0.000130484	0.000108659	C9/IL1B/CCL3/AZGP1/C1QA/C1QC/C4BPB/CD70/CLEC12B/CLEC7A/DNASE1L3/EXO1/FCGR3A/HLA-DMB/HLA-DRA/IL10/LILRB4/RAB44/RAC2/TLR8/TREM1/TREM2/TYROBP/ULBP1/ULBP2	25
BP	GO:0002366	leukocyte activation involved in immune response	19/311	293/18903	4.28808e-07	0.000220223	0.000183388	CCL3/CD80/CD86/CLEC4E/DNASE1L3/EXO1/FCGR3A/HLA-DMB/HLA-DRA/IFNA5/IFNE/IL10/LEF1/MYB/RAB44/RAC2/SUCNR1/TREM2/TYROBP	19
BP	GO:0002263	cell activation involved in immune response	19/311	297/18903	5.27203e-07	0.000236912	0.000197285	CCL3/CD80/CD86/CLEC4E/DNASE1L3/EXO1/FCGR3A/HLA-DMB/HLA-DRA/IFNA5/IFNE/IL10/LEF1/MYB/RAB44/RAC2/SUCNR1/TREM2/TYROBP	19
BP	GO:0002697	regulation of immune effector process	21/311	379/18903	1.38572e-06	0.000553519	0.000460935	IL1B/AZGP1/C4BPB/CD80/CD86/CLEC12B/CLEC7A/DNASE1L3/FCN2/HLA-DMB/HLA-DRA/IL10/LILRB4/MYB/PLA2G5/RAC2/TLR7/TREM2/TYROBP/VSIG4/WNT5A	21
BP	GO:0098813	nuclear chromosome segregation	19/311	321/18903	1.69152e-06	0.000608101	0.000506387	BIRC5/CCNE1/AURKB/BUB1/BUB1B/DLGAP5/ESCO2/FAM83D/KIF18B/KIF23/MND1/NCAPG/NEK2/NUF2/SPC25/TEX15/TOP2A/TTK/UBE2C	19
BP	GO:0032103	positive regulation of response to external stimulus	23/311	464/18903	2.89101e-06	0.000944834	0.000786797	F7/IL1B/CCL3/CCL4/ALOX5AP/C2CD4B/CCR1/CLEC7A/CXCR4/FCN2/LILRA5/MMP12/MNDA/PLA2G5/RAC2/S100A8/SCG2/SUCNR1/TLR7/TLR8/TREM2/TYROBP/WNT5A	23
BP	GO:0031349	positive regulation of defense response	18/311	307/18903	3.63377e-06	0.00108862	0.00090653	IL1B/CCL3/ALOX5AP/C2CD4B/CLEC7A/FCN2/LILRA5/MMP12/MNDA/PENK/PLA2G5/S100A8/SUCNR1/TLR7/TLR8/TREM2/TYROBP/WNT5A	18
BP	GO:0090068	positive regulation of cell cycle process	16/311	260/18903	6.90179e-06	0.00153777	0.00128055	BIRC5/CDK1/IL1B/RRM2/AURKB/CDC25C/DLGAP5/E2F7/E2F8/FAM83D/IL1A/KIF23/NCAPG/PBK/UBE2C/WNT5A	16
BP	GO:0002699	positive regulation of immune effector process	16/311	261/18903	7.24481e-06	0.00153777	0.00128055	IL1B/AZGP1/CD80/CD86/CLEC7A/FCN2/HLA-DMB/HLA-DRA/IL10/MYB/PLA2G5/RAC2/TLR7/TREM2/TYROBP/WNT5A	16
BP	GO:0000070	mitotic sister chromatid segregation	14/311	204/18903	7.57987e-06	0.00153777	0.00128055	BIRC5/AURKB/BUB1/BUB1B/DLGAP5/ESCO2/KIF18B/KIF23/NCAPG/NEK2/NUF2/SPC25/TTK/UBE2C	14
BP	GO:0032623	interleukin-2 production	8/311	63/18903	8.65943e-06	0.00153777	0.00128055	IL1B/CD80/CD86/CLEC7A/IL1A/LILRB4/RUNX1/VSIG4	8
BP	GO:0032663	regulation of interleukin-2 production	8/311	63/18903	8.65943e-06	0.00153777	0.00128055	IL1B/CD80/CD86/CLEC7A/IL1A/LILRB4/RUNX1/VSIG4	8
BP	GO:0002237	response to molecule of bacterial origin	19/311	360/18903	8.90469e-06	0.00153777	0.00128055	ALPL/CXCL1/IL1B/CCL3/OPRK1/CAMP/CCR5/CD80/CD86/DMBT1/GJB2/IL10/IL1A/KMO/LILRB2/PENK/S100A8/TREM2/WNT5A	19
BP	GO:0007094	mitotic spindle assembly checkpoint signaling	7/311	46/18903	9.41563e-06	0.00153777	0.00128055	BIRC5/AURKB/BUB1/BUB1B/NUF2/SPC25/TTK	7
BP	GO:0071173	spindle assembly checkpoint signaling	7/311	46/18903	9.41563e-06	0.00153777	0.00128055	BIRC5/AURKB/BUB1/BUB1B/NUF2/SPC25/TTK	7
BP	GO:0071174	mitotic spindle checkpoint signaling	7/311	46/18903	9.41563e-06	0.00153777	0.00128055	BIRC5/AURKB/BUB1/BUB1B/NUF2/SPC25/TTK	7
BP	GO:0002274	myeloid leukocyte activation	15/311	237/18903	9.56977e-06	0.00153777	0.00128055	CCL3/C1QA/CAMP/DNASE1L3/FCGR3A/IL10/LILRB4/MT1G/RAB44/RAC2/SUCNR1/TREM2/TYROBP/VSIG4/WNT5A	15
BP	GO:0000819	sister chromatid segregation	15/311	239/18903	1.05811e-05	0.00153777	0.00128055	BIRC5/AURKB/BUB1/BUB1B/DLGAP5/ESCO2/KIF18B/KIF23/NCAPG/NEK2/NUF2/SPC25/TOP2A/TTK/UBE2C	15
BP	GO:0050900	leukocyte migration	20/311	398/18903	1.06416e-05	0.00153777	0.00128055	CXCL1/F7/IL1B/MMP9/CCL3/CCL4/ADTRP/CCR1/CCR5/CHST4/CXCR4/IL10/IL1A/RAC2/S100A8/SCG2/TNFAIP6/TREM1/TREM2/WNT5A	20
BP	GO:0031577	spindle checkpoint signaling	7/311	47/18903	1.09088e-05	0.00153777	0.00128055	BIRC5/AURKB/BUB1/BUB1B/NUF2/SPC25/TTK	7
BP	GO:0030595	leukocyte chemotaxis	15/311	240/18903	1.11215e-05	0.00153777	0.00128055	CXCL1/F7/IL1B/CCL3/CCL4/CCR1/CCR5/CXCR4/IL10/RAC2/S100A8/SCG2/TNFAIP6/TREM1/WNT5A	15
BP	GO:0051983	regulation of chromosome segregation	11/311	132/18903	1.18504e-05	0.00157786	0.00131394	BIRC5/MKI67/AURKB/BUB1/BUB1B/DLGAP5/NCAPG/NUF2/SPC25/TTK/UBE2C	11
BP	GO:0045841	negative regulation of mitotic metaphase/anaphase transition	7/311	48/18903	1.25929e-05	0.00161683	0.00134639	BIRC5/AURKB/BUB1/BUB1B/NUF2/SPC25/TTK	7
BP	GO:0046651	lymphocyte proliferation	17/311	305/18903	1.31534e-05	0.00163056	0.00135783	IL1B/CD70/CD80/CD86/FCGR3A/HLA-DMB/IFNA5/IFNE/IL10/IL1A/LEF1/LILRB2/LILRB4/MNDA/RAC2/TYROBP/VSIG4	17
BP	GO:0032496	response to lipopolysaccharide	18/311	339/18903	1.41604e-05	0.00167996	0.00139896	ALPL/CXCL1/IL1B/CCL3/OPRK1/CAMP/CCR5/CD80/CD86/GJB2/IL10/IL1A/KMO/LILRB2/PENK/S100A8/TREM2/WNT5A	18
BP	GO:0051304	chromosome separation	11/311	135/18903	1.46688e-05	0.00167996	0.00139896	BIRC5/AURKB/BUB1/BUB1B/DLGAP5/NCAPG/NUF2/SPC25/TOP2A/TTK/UBE2C	11
BP	GO:1905818	regulation of chromosome separation	10/311	111/18903	1.49537e-05	0.00167996	0.00139896	BIRC5/AURKB/BUB1/BUB1B/DLGAP5/NCAPG/NUF2/SPC25/TTK/UBE2C	10
BP	GO:1902100	negative regulation of metaphase/anaphase transition of cell cycle	7/311	50/18903	1.66095e-05	0.00179591	0.00149552	BIRC5/AURKB/BUB1/BUB1B/NUF2/SPC25/TTK	7
BP	GO:0032743	positive regulation of interleukin-2 production	6/311	34/18903	1.72394e-05	0.00179591	0.00149552	IL1B/CD80/CD86/CLEC7A/IL1A/RUNX1	6
BP	GO:0032943	mononuclear cell proliferation	17/311	312/18903	1.76266e-05	0.00179591	0.00149552	IL1B/CD70/CD80/CD86/FCGR3A/HLA-DMB/IFNA5/IFNE/IL10/IL1A/LEF1/LILRB2/LILRB4/MNDA/RAC2/TYROBP/VSIG4	17
BP	GO:0033046	negative regulation of sister chromatid segregation	7/311	51/18903	1.89832e-05	0.00179591	0.00149552	BIRC5/AURKB/BUB1/BUB1B/NUF2/SPC25/TTK	7
BP	GO:0033048	negative regulation of mitotic sister chromatid segregation	7/311	51/18903	1.89832e-05	0.00179591	0.00149552	BIRC5/AURKB/BUB1/BUB1B/NUF2/SPC25/TTK	7
BP	GO:2000816	negative regulation of mitotic sister chromatid separation	7/311	51/18903	1.89832e-05	0.00179591	0.00149552	BIRC5/AURKB/BUB1/BUB1B/NUF2/SPC25/TTK	7
BP	GO:0070661	leukocyte proliferation	18/311	348/18903	2.01074e-05	0.00185349	0.00154347	IL1B/CD70/CD80/CD86/FCGR3A/HLA-DMB/IFNA5/IFNE/IL10/IL1A/LEF1/LILRB2/LILRB4/MNDA/RAC2/TREM2/TYROBP/VSIG4	18
BP	GO:0030071	regulation of mitotic metaphase/anaphase transition	9/311	92/18903	2.06587e-05	0.0018567	0.00154614	BIRC5/AURKB/BUB1/BUB1B/DLGAP5/NUF2/SPC25/TTK/UBE2C	9
BP	GO:0030198	extracellular matrix organization	17/311	318/18903	2.24916e-05	0.00197213	0.00164227	MMP9/IBSP/MMP13/ADAMTS14/ADTRP/CMA1/COL6A5/DMP1/HAPLN2/HPN/IMPG1/MIA/MMP11/MMP12/POSTN/RUNX1/TNR	17
BP	GO:0043062	extracellular structure organization	17/311	319/18903	2.34095e-05	0.00200374	0.00166859	MMP9/IBSP/MMP13/ADAMTS14/ADTRP/CMA1/COL6A5/DMP1/HAPLN2/HPN/IMPG1/MIA/MMP11/MMP12/POSTN/RUNX1/TNR	17
BP	GO:0051985	negative regulation of chromosome segregation	7/311	53/18903	2.45737e-05	0.00200779	0.00167195	BIRC5/AURKB/BUB1/BUB1B/NUF2/SPC25/TTK	7
BP	GO:1905819	negative regulation of chromosome separation	7/311	53/18903	2.45737e-05	0.00200779	0.00167195	BIRC5/AURKB/BUB1/BUB1B/NUF2/SPC25/TTK	7
BP	GO:0045229	external encapsulating structure organization	17/311	321/18903	2.53457e-05	0.00202484	0.00168616	MMP9/IBSP/MMP13/ADAMTS14/ADTRP/CMA1/COL6A5/DMP1/HAPLN2/HPN/IMPG1/MIA/MMP11/MMP12/POSTN/RUNX1/TNR	17
BP	GO:0007091	metaphase/anaphase transition of mitotic cell cycle	9/311	95/18903	2.67637e-05	0.00204714	0.00170473	BIRC5/AURKB/BUB1/BUB1B/DLGAP5/NUF2/SPC25/TTK/UBE2C	9
BP	GO:1902099	regulation of metaphase/anaphase transition of cell cycle	9/311	95/18903	2.67637e-05	0.00204714	0.00170473	BIRC5/AURKB/BUB1/BUB1B/DLGAP5/NUF2/SPC25/TTK/UBE2C	9
BP	GO:0071216	cellular response to biotic stimulus	15/311	261/18903	2.98031e-05	0.00223213	0.00185877	CXCL1/IL1B/CCL3/OPRK1/CAMP/CCR5/CD80/CD86/CLEC7A/IL10/IL1A/KMO/LILRB2/TREM2/WNT5A	15
BP	GO:0010965	regulation of mitotic sister chromatid separation	9/311	98/18903	3.43349e-05	0.00236372	0.00196835	BIRC5/AURKB/BUB1/BUB1B/DLGAP5/NUF2/SPC25/TTK/UBE2C	9
BP	GO:0044784	metaphase/anaphase transition of cell cycle	9/311	98/18903	3.43349e-05	0.00236372	0.00196835	BIRC5/AURKB/BUB1/BUB1B/DLGAP5/NUF2/SPC25/TTK/UBE2C	9
BP	GO:0071219	cellular response to molecule of bacterial origin	14/311	234/18903	3.53517e-05	0.00236372	0.00196835	CXCL1/IL1B/CCL3/OPRK1/CAMP/CCR5/CD80/CD86/IL10/IL1A/KMO/LILRB2/TREM2/WNT5A	14
BP	GO:0033047	regulation of mitotic sister chromatid segregation	7/311	56/18903	3.5447e-05	0.00236372	0.00196835	BIRC5/AURKB/BUB1/BUB1B/NUF2/SPC25/TTK	7
BP	GO:0045839	negative regulation of mitotic nuclear division	7/311	56/18903	3.5447e-05	0.00236372	0.00196835	BIRC5/AURKB/BUB1/BUB1B/NUF2/SPC25/TTK	7
BP	GO:0032635	interleukin-6 production	12/311	176/18903	3.61626e-05	0.00236372	0.00196835	IL1B/CLEC7A/IL10/IL1A/LILRA5/LILRB2/LILRB4/TLR7/TLR8/TREM2/TYROBP/WNT5A	12
BP	GO:0032675	regulation of interleukin-6 production	12/311	176/18903	3.61626e-05	0.00236372	0.00196835	IL1B/CLEC7A/IL10/IL1A/LILRA5/LILRB2/LILRB4/TLR7/TLR8/TREM2/TYROBP/WNT5A	12
BP	GO:0032755	positive regulation of interleukin-6 production	9/311	99/18903	3.72307e-05	0.00239008	0.0019903	IL1B/CLEC7A/IL1A/LILRA5/LILRB2/TLR7/TLR8/TYROBP/WNT5A	9
BP	GO:0002449	lymphocyte mediated immunity	18/311	367/18903	4.04722e-05	0.00255259	0.00212563	C9/IL1B/AZGP1/C1QA/C1QC/C4BPB/CD70/CLEC12B/EXO1/FCGR3A/HLA-DMB/HLA-DRA/IL10/LILRB4/TLR8/TREM2/ULBP1/ULBP2	18
BP	GO:0051306	mitotic sister chromatid separation	9/311	101/18903	4.36457e-05	0.00270528	0.00225278	BIRC5/AURKB/BUB1/BUB1B/DLGAP5/NUF2/SPC25/TTK/UBE2C	9
BP	GO:0050670	regulation of lymphocyte proliferation	14/311	239/18903	4.45418e-05	0.00271403	0.00226007	IL1B/CD70/CD80/CD86/FCGR3A/HLA-DMB/IL10/IL1A/LILRB2/LILRB4/MNDA/RAC2/TYROBP/VSIG4	14
BP	GO:0019233	sensory perception of pain	9/311	103/18903	5.09706e-05	0.00305399	0.00254316	CCL3/OPRK1/CXCR4/GPR171/IL10/IL1A/PENK/TAC1/TRPA1	9
BP	GO:0032944	regulation of mononuclear cell proliferation	14/311	243/18903	5.33368e-05	0.00310228	0.00258338	IL1B/CD70/CD80/CD86/FCGR3A/HLA-DMB/IL10/IL1A/LILRB2/LILRB4/MNDA/RAC2/TYROBP/VSIG4	14
BP	GO:0002460	adaptive immune response based on somatic recombination of immune receptors built from immunoglobulin superfamily domains	18/311	375/18903	5.35025e-05	0.00310228	0.00258338	C9/IL1B/AZGP1/C1QA/C1QC/C4BPB/CD70/CD80/CLEC7A/EXO1/FCGR3A/HLA-DMB/HLA-DRA/IL10/LEF1/LILRB4/TLR8/TREM2	18
BP	GO:1902107	positive regulation of leukocyte differentiation	12/311	184/18903	5.58047e-05	0.00313465	0.00261034	CCR1/CD80/CD86/HLA-DRA/IL10/LEF1/LILRB2/LILRB4/MYB/RUNX1/TREM2/TYROBP	12
BP	GO:1903708	positive regulation of hemopoiesis	12/311	184/18903	5.58047e-05	0.00313465	0.00261034	CCR1/CD80/CD86/HLA-DRA/IL10/LEF1/LILRB2/LILRB4/MYB/RUNX1/TREM2/TYROBP	12
BP	GO:0032612	interleukin-1 production	10/311	130/18903	5.87432e-05	0.00319972	0.00266452	CCL3/CLEC7A/IL10/LILRA5/LILRB4/MNDA/TLR8/TREM2/TYROBP/WNT5A	10
BP	GO:0032652	regulation of interleukin-1 production	10/311	130/18903	5.87432e-05	0.00319972	0.00266452	CCL3/CLEC7A/IL10/LILRA5/LILRB4/MNDA/TLR8/TREM2/TYROBP/WNT5A	10
BP	GO:0007159	leukocyte cell-cell adhesion	19/311	414/18903	6.07603e-05	0.0032602	0.00271488	IL1B/ADTRP/CD70/CD80/CD86/CHST4/HLA-DMB/HLA-DRA/IL10/IL1A/LEF1/LILRB2/LILRB4/MYB/OLR1/RAC2/RUNX1/S100A8/VSIG4	19
BP	GO:0033045	regulation of sister chromatid segregation	9/311	107/18903	6.87625e-05	0.00363531	0.00302726	BIRC5/AURKB/BUB1/BUB1B/DLGAP5/NUF2/SPC25/TTK/UBE2C	9
BP	GO:0032731	positive regulation of interleukin-1 beta production	7/311	63/18903	7.66526e-05	0.00393666	0.00327819	CCL3/CLEC7A/LILRA5/MNDA/TLR8/TYROBP/WNT5A	7
BP	GO:0051784	negative regulation of nuclear division	7/311	63/18903	7.66526e-05	0.00393666	0.00327819	BIRC5/AURKB/BUB1/BUB1B/NUF2/SPC25/TTK	7
BP	GO:0042116	macrophage activation	9/311	109/18903	7.94564e-05	0.00402318	0.00335024	CCL3/C1QA/FCGR3A/IL10/SUCNR1/TREM2/TYROBP/VSIG4/WNT5A	9
BP	GO:0060326	cell chemotaxis	16/311	319/18903	8.33203e-05	0.00410626	0.00341943	CXCL1/F7/IL1B/CCL3/CCL4/CCR1/CCR5/CXCR4/IL10/LEF1/RAC2/S100A8/SCG2/TNFAIP6/TREM1/WNT5A	16
BP	GO:0071222	cellular response to lipopolysaccharide	13/311	222/18903	8.33816e-05	0.00410626	0.00341943	CXCL1/IL1B/CCL3/OPRK1/CAMP/CCR5/CD80/CD86/IL10/IL1A/KMO/LILRB2/WNT5A	13
BP	GO:0071805	potassium ion transmembrane transport	13/311	223/18903	8.72585e-05	0.00423911	0.00353006	OPRK1/HCN1/HCN2/HPN/KCNH2/KCNJ1/KCNJ6/KCNK7/KCNMB2/NETO2/RGS4/SLC9C1/TREM2	13
BP	GO:0032611	interleukin-1 beta production	9/311	111/18903	9.15141e-05	0.00432886	0.00360479	CCL3/CLEC7A/LILRA5/LILRB4/MNDA/TLR8/TREM2/TYROBP/WNT5A	9
BP	GO:0032651	regulation of interleukin-1 beta production	9/311	111/18903	9.15141e-05	0.00432886	0.00360479	CCL3/CLEC7A/LILRA5/LILRB4/MNDA/TLR8/TREM2/TYROBP/WNT5A	9
BP	GO:0050672	negative regulation of lymphocyte proliferation	8/311	87/18903	9.28904e-05	0.0043369	0.00361149	CD80/CD86/IL10/LILRB2/LILRB4/MNDA/TYROBP/VSIG4	8
BP	GO:0032945	negative regulation of mononuclear cell proliferation	8/311	88/18903	0.00010074	0.00458777	0.0038204	CD80/CD86/IL10/LILRB2/LILRB4/MNDA/TYROBP/VSIG4	8
BP	GO:0050867	positive regulation of cell activation	20/311	467/18903	0.000100816	0.00458777	0.0038204	IL1B/CCL3/CD70/CD80/CD86/CLEC7A/FCGR3A/HLA-DMB/HLA-DRA/IL10/IL1A/LEF1/LILRA5/LILRB2/LILRB4/MYB/RUNX1/TREM2/TYROBP/WNT5A	20
BP	GO:0045787	positive regulation of cell cycle	17/311	362/18903	0.000112239	0.00499112	0.00415628	BIRC5/CDK1/IL1B/RRM2/AURKB/CDC25C/DLGAP5/E2F7/E2F8/FAM83D/IL10/IL1A/KIF23/NCAPG/PBK/UBE2C/WNT5A	17
BP	GO:0002526	acute inflammatory response	9/311	114/18903	0.000112456	0.00499112	0.00415628	IL1B/ALOX5AP/C2CD4B/DNASE1L3/FCGR3A/HP/IL1A/S100A8/TREM1	9
BP	GO:0050921	positive regulation of chemotaxis	10/311	144/18903	0.000138303	0.0060634	0.00504921	F7/CCL3/CCL4/CCR1/CXCR4/RAC2/SCG2/SUCNR1/TREM2/WNT5A	10
BP	GO:0002286	T cell activation involved in immune response	9/311	118/18903	0.000146494	0.00634513	0.00528382	CD80/CD86/CLEC4E/HLA-DMB/HLA-DRA/IFNA5/IFNE/LEF1/MYB	9
BP	GO:0070663	regulation of leukocyte proliferation	14/311	269/18903	0.000156981	0.00671841	0.00559466	IL1B/CD70/CD80/CD86/FCGR3A/HLA-DMB/IL10/IL1A/LILRB2/LILRB4/MNDA/RAC2/TYROBP/VSIG4	14
BP	GO:0002285	lymphocyte activation involved in immune response	12/311	207/18903	0.000171036	0.00717983	0.0059789	CD80/CD86/CLEC4E/EXO1/FCGR3A/HLA-DMB/HLA-DRA/IFNA5/IFNE/IL10/LEF1/MYB	12
BP	GO:0001819	positive regulation of cytokine production	20/311	486/18903	0.000171757	0.00717983	0.0059789	IL1B/CCL3/CD80/CD86/CLEC4E/CLEC7A/FCGR3A/IL10/IL1A/IL26/LILRA5/LILRB2/MMP12/MNDA/RUNX1/TLR7/TLR8/TREM2/TYROBP/WNT5A	20
BP	GO:0002696	positive regulation of leukocyte activation	19/311	450/18903	0.000179993	0.00743765	0.00619359	IL1B/CCL3/CD70/CD80/CD86/CLEC7A/FCGR3A/HLA-DMB/HLA-DRA/IL10/IL1A/LEF1/LILRB2/LILRB4/MYB/RUNX1/TREM2/TYROBP/WNT5A	19
BP	GO:0051782	negative regulation of cell division	4/311	18/18903	0.000183275	0.00748718	0.00623484	ASPM/AURKB/E2F7/E2F8	4
BP	GO:0070664	negative regulation of leukocyte proliferation	8/311	96/18903	0.000185549	0.00749495	0.00624131	CD80/CD86/IL10/LILRB2/LILRB4/MNDA/TYROBP/VSIG4	8
BP	GO:0002761	regulation of myeloid leukocyte differentiation	9/311	122/18903	0.000188733	0.00753884	0.00627786	CCL3/C1QC/CCR1/LEF1/LILRB4/RUNX1/TNFAIP6/TREM2/TYROBP	9
BP	GO:0022407	regulation of cell-cell adhesion	20/311	490/18903	0.000191352	0.00755946	0.00629503	IL1B/ADTRP/CD70/CD80/CD86/CHST4/EPCAM/HLA-DMB/HLA-DRA/IL10/IL1A/IL1RN/LEF1/LILRB2/LILRB4/MYB/RUNX1/TNR/VSIG4/WNT5A	20
BP	GO:2001251	negative regulation of chromosome organization	8/311	97/18903	0.000199385	0.00779117	0.00648799	BIRC5/AURKB/BUB1/BUB1B/NUF2/SPC25/TOP2A/TTK	8
BP	GO:0032732	positive regulation of interleukin-1 production	7/311	74/18903	0.000213728	0.00826183	0.00687992	CCL3/CLEC7A/LILRA5/MNDA/TLR8/TYROBP/WNT5A	7
BP	GO:0042129	regulation of T cell proliferation	11/311	182/18903	0.000221467	0.00846992	0.0070532	IL1B/CD70/CD80/CD86/HLA-DMB/IL10/IL1A/LILRB2/LILRB4/RAC2/VSIG4	11
BP	GO:0046638	positive regulation of alpha-beta T cell differentiation	6/311	53/18903	0.000226424	0.00856837	0.00713519	CD80/CD86/HLA-DRA/LILRB4/MYB/RUNX1	6
BP	GO:0032602	chemokine production	8/311	99/18903	0.000229601	0.00859807	0.00715992	IL1B/CLEC7A/IL10/LILRB4/TLR7/TREM1/TREM2/WNT5A	8
BP	GO:0050729	positive regulation of inflammatory response	10/311	154/18903	0.000239389	0.00881994	0.00734468	IL1B/CCL3/ALOX5AP/C2CD4B/LILRA5/S100A8/SUCNR1/TLR7/TREM2/WNT5A	10
BP	GO:0006813	potassium ion transport	13/311	247/18903	0.000240432	0.00881994	0.00734468	OPRK1/HCN1/HCN2/HPN/KCNH2/KCNJ1/KCNJ6/KCNK7/KCNMB2/NETO2/RGS4/SLC9C1/TREM2	13
BP	GO:1902105	regulation of leukocyte differentiation	15/311	317/18903	0.000260087	0.00944457	0.00786483	CCL3/C1QC/CCR1/CD80/CD86/HLA-DRA/IL10/LEF1/LILRB2/LILRB4/MYB/RUNX1/TNFAIP6/TREM2/TYROBP	15
BP	GO:0045132	meiotic chromosome segregation	8/311	101/18903	0.000263471	0.00947178	0.00788749	CCNE1/BUB1/BUB1B/MND1/NUF2/TEX15/TOP2A/TTK	8
BP	GO:0002573	myeloid leukocyte differentiation	12/311	218/18903	0.000275878	0.00968961	0.00806888	MMP9/CCL3/C1QC/CCR1/LEF1/LILRB4/MT1G/RUNX1/SNX10/TNFAIP6/TREM2/TYROBP	12
BP	GO:0019724	B cell mediated immunity	12/311	218/18903	0.000275878	0.00968961	0.00806888	C9/C1QA/C1QC/C4BPB/CD70/EXO1/FCGR3A/HLA-DMB/HLA-DRA/IL10/TLR8/TREM2	12
BP	GO:0051321	meiotic cell cycle	14/311	285/18903	0.000284406	0.00968961	0.00806888	CCNE1/ASPM/BUB1/BUB1B/CDC25C/EXO1/MND1/NEK2/NUF2/PKMYT1/TEX15/TOP2A/TTK/WNT5A	14
BP	GO:0006959	humoral immune response	15/311	320/18903	0.000287577	0.00968961	0.00806888	C9/CXCL1/IL1B/C1QA/C1QC/C4BPB/CAMP/DMBT1/EXO1/FCN2/IFNA5/IFNE/TREM1/TREM2/VSIG4	15
BP	GO:0051930	regulation of sensory perception of pain	5/311	36/18903	0.000289576	0.00968961	0.00806888	CCL3/OPRK1/GPR171/IL10/IL1A	5
BP	GO:0051931	regulation of sensory perception	5/311	36/18903	0.000289576	0.00968961	0.00806888	CCL3/OPRK1/GPR171/IL10/IL1A	5
BP	GO:0097530	granulocyte migration	10/311	158/18903	0.000294329	0.00968961	0.00806888	CXCL1/IL1B/CCL3/CCL4/IL1A/RAC2/S100A8/SCG2/TNFAIP6/TREM1	10
BP	GO:0045621	positive regulation of lymphocyte differentiation	9/311	130/18903	0.000303905	0.00968961	0.00806888	CD80/CD86/HLA-DRA/IL10/LEF1/LILRB2/LILRB4/MYB/RUNX1	9
BP	GO:0071621	granulocyte chemotaxis	9/311	130/18903	0.000303905	0.00968961	0.00806888	CXCL1/IL1B/CCL3/CCL4/RAC2/S100A8/SCG2/TNFAIP6/TREM1	9
BP	GO:1990266	neutrophil migration	9/311	130/18903	0.000303905	0.00968961	0.00806888	CXCL1/IL1B/CCL3/CCL4/IL1A/RAC2/S100A8/TNFAIP6/TREM1	9
BP	GO:0001906	cell killing	11/311	189/18903	0.000306675	0.00968961	0.00806888	C9/AZGP1/CLEC12B/CLEC7A/DNASE1L3/FCGR3A/HLA-DRA/TREM1/TYROBP/ULBP1/ULBP2	11
BP	GO:0071706	tumor necrosis factor superfamily cytokine production	11/311	189/18903	0.000306675	0.00968961	0.00806888	CCL3/CD86/CLEC7A/FCGR3A/IL10/IL1A/LILRA5/LILRB4/TREM2/TYROBP/WNT5A	11
BP	GO:1903555	regulation of tumor necrosis factor superfamily cytokine production	11/311	189/18903	0.000306675	0.00968961	0.00806888	CCL3/CD86/CLEC7A/FCGR3A/IL10/IL1A/LILRA5/LILRB4/TREM2/TYROBP/WNT5A	11
BP	GO:0022409	positive regulation of cell-cell adhesion	15/311	322/18903	0.000307264	0.00968961	0.00806888	IL1B/CD70/CD80/CD86/CHST4/HLA-DMB/HLA-DRA/IL10/IL1A/LEF1/LILRB2/LILRB4/MYB/RUNX1/WNT5A	15
BP	GO:0007052	mitotic spindle organization	9/311	133/18903	0.000359878	0.0112501	0.00936835	BIRC5/AURKB/DLGAP5/KIF23/MYBL2/NEK2/NUF2/SPC25/TTK	9
BP	GO:0030593	neutrophil chemotaxis	8/311	106/18903	0.000366328	0.011353	0.00945406	CXCL1/IL1B/CCL3/CCL4/RAC2/S100A8/TNFAIP6/TREM1	8
BP	GO:0001909	leukocyte mediated cytotoxicity	9/311	134/18903	0.000380324	0.011686	0.00973137	AZGP1/CLEC12B/DNASE1L3/FCGR3A/HLA-DRA/TREM1/TYROBP/ULBP1/ULBP2	9
BP	GO:0007051	spindle organization	11/311	195/18903	0.000400264	0.0121945	0.0101548	BIRC5/ASPM/AUNIP/AURKB/DLGAP5/KIF23/MYBL2/NEK2/NUF2/SPC25/TTK	11
BP	GO:0030449	regulation of complement activation	4/311	22/18903	0.000415963	0.0125663	0.0104644	IL1B/C4BPB/TREM2/VSIG4	4
BP	GO:1903557	positive regulation of tumor necrosis factor superfamily cytokine production	8/311	109/18903	0.00044232	0.0132512	0.0110347	CCL3/CD86/CLEC7A/FCGR3A/IL1A/LILRA5/TYROBP/WNT5A	8
BP	GO:0022617	extracellular matrix disassembly	6/311	62/18903	0.000535786	0.0157438	0.0131104	MMP9/MMP13/CMA1/HPN/MMP11/MMP12	6
BP	GO:0050850	positive regulation of calcium-mediated signaling	5/311	41/18903	0.00053827	0.0157438	0.0131104	NRG1/CCL3/CCL4/CLEC7A/TREM2	5
BP	GO:0022408	negative regulation of cell-cell adhesion	11/311	202/18903	0.000538661	0.0157438	0.0131104	ADTRP/CD80/CD86/EPCAM/IL10/IL1RN/LILRB2/LILRB4/RUNX1/TNR/VSIG4	11
BP	GO:1903037	regulation of leukocyte cell-cell adhesion	16/311	377/18903	0.000545737	0.015822	0.0131755	IL1B/ADTRP/CD70/CD80/CD86/CHST4/HLA-DMB/HLA-DRA/IL10/IL1A/LEF1/LILRB2/LILRB4/MYB/RUNX1/VSIG4	16
BP	GO:0007093	mitotic cell cycle checkpoint signaling	9/311	141/18903	0.000551928	0.0158735	0.0132184	BIRC5/CDK1/AURKB/BUB1/BUB1B/NUF2/PBK/SPC25/TTK	9
BP	GO:0044403	biological process involved in symbiotic interaction	14/311	307/18903	0.000597846	0.017018	0.0141715	CDK1/CCL3/CCL4/CAMP/CCR5/CD80/CD86/CXCR4/HMGA2/HPN/LEF1/LRRC15/PIK3C2G/TREM1	14
BP	GO:0019221	cytokine-mediated signaling pathway	19/311	496/18903	0.000601191	0.017018	0.0141715	CXCL1/IL1B/CCL3/CCL4/CCR1/CCR5/CD70/CXCR4/IFNA5/IFNE/IL1A/IL1RN/LILRA5/LILRB2/LILRB4/MMP12/ST18/TREM2/WNT5A	19
BP	GO:0031214	biomineral tissue development	10/311	174/18903	0.000630627	0.0176632	0.0147088	ALPL/AMTN/CCL3/IBSP/MMP13/CCR1/DMP1/NELL1/SNX10/TMEM119	10
BP	GO:0002765	immune response-inhibiting signal transduction	3/311	11/18903	0.000659833	0.0176632	0.0147088	CLEC12B/LILRB2/LILRB4	3
BP	GO:0006568	tryptophan metabolic process	3/311	11/18903	0.000659833	0.0176632	0.0147088	KMO/KYNU/TDO2	3
BP	GO:0051256	mitotic spindle midzone assembly	3/311	11/18903	0.000659833	0.0176632	0.0147088	BIRC5/AURKB/KIF23	3
BP	GO:0070189	kynurenine metabolic process	3/311	11/18903	0.000659833	0.0176632	0.0147088	KMO/KYNU/TDO2	3
BP	GO:0098883	synapse pruning	3/311	11/18903	0.000659833	0.0176632	0.0147088	C1QA/C1QC/TREM2	3
BP	GO:1903027	regulation of opsonization	3/311	11/18903	0.000659833	0.0176632	0.0147088	C4BPB/FCN2/PLA2G5	3
BP	GO:1903039	positive regulation of leukocyte cell-cell adhesion	13/311	275/18903	0.000667485	0.0176632	0.0147088	IL1B/CD70/CD80/CD86/CHST4/HLA-DMB/HLA-DRA/IL1A/LEF1/LILRB2/LILRB4/MYB/RUNX1	13
BP	GO:0051702	biological process involved in interaction with symbiont	8/311	116/18903	0.000670067	0.0176632	0.0147088	CCL3/CCL4/CAMP/HMGA2/HPN/LEF1/PIK3C2G/TREM1	8
BP	GO:0008608	attachment of spindle microtubules to kinetochore	5/311	43/18903	0.000673118	0.0176632	0.0147088	BIRC5/AURKB/NEK2/NUF2/SPC25	5
BP	GO:0002703	regulation of leukocyte mediated immunity	12/311	241/18903	0.000678306	0.0176704	0.0147147	IL1B/AZGP1/C4BPB/CLEC12B/CLEC7A/DNASE1L3/HLA-DRA/IL10/LILRB4/RAC2/TREM2/TYROBP	12
BP	GO:0019755	one-carbon compound transport	4/311	25/18903	0.000691924	0.0178954	0.0149022	AQP9/HBA1/HBA2/HBB	4
BP	GO:0097529	myeloid leukocyte migration	12/311	242/18903	0.000703422	0.0179677	0.0149624	CXCL1/IL1B/CCL3/CCL4/CCR1/IL1A/RAC2/S100A8/SCG2/TNFAIP6/TREM1/TREM2	12
BP	GO:0045582	positive regulation of T cell differentiation	8/311	117/18903	0.000709171	0.0179677	0.0149624	CD80/CD86/HLA-DRA/LEF1/LILRB2/LILRB4/MYB/RUNX1	8
BP	GO:0070098	chemokine-mediated signaling pathway	7/311	90/18903	0.000709713	0.0179677	0.0149624	CXCL1/CCL3/CCL4/CCR1/CCR5/CXCR4/TREM2	7
BP	GO:1901216	positive regulation of neuron death	7/311	91/18903	0.000758218	0.0190615	0.0158732	CCL3/C1QA/KMO/MYBL2/PCSK9/TYROBP/WNT5A	7
BP	GO:0001503	ossification	17/311	429/18903	0.000797131	0.0197965	0.0164852	ALPL/MMP9/CCL3/IBSP/MMP13/CCR1/DHH/DMP1/LEF1/NELL1/PENK/RUNX1/SNX10/TMEM119/TNFAIP6/WNT5A/WNT7B	17
BP	GO:0042098	T cell proliferation	11/311	212/18903	0.000803973	0.0197965	0.0164852	IL1B/CD70/CD80/CD86/HLA-DMB/IL10/IL1A/LILRB2/LILRB4/RAC2/VSIG4	11
BP	GO:1903046	meiotic cell cycle process	11/311	212/18903	0.000803973	0.0197965	0.0164852	CCNE1/ASPM/BUB1/BUB1B/CDC25C/MND1/NUF2/TEX15/TOP2A/TTK/WNT5A	11
BP	GO:0030574	collagen catabolic process	5/311	45/18903	0.000831764	0.0203414	0.016939	MMP9/MMP13/ADAMTS14/MMP11/MMP12	5
BP	GO:0110148	biomineralization	10/311	181/18903	0.000855008	0.0205552	0.017117	ALPL/AMTN/CCL3/IBSP/MMP13/CCR1/DMP1/NELL1/SNX10/TMEM119	10
BP	GO:0045637	regulation of myeloid cell differentiation	11/311	214/18903	0.000868281	0.0205552	0.017117	CCL3/C1QC/CCR1/GPR171/LEF1/LILRB4/MYB/RUNX1/TNFAIP6/TREM2/TYROBP	11
BP	GO:0000022	mitotic spindle elongation	3/311	12/18903	0.000869092	0.0205552	0.017117	BIRC5/AURKB/KIF23	3
BP	GO:0086015	SA node cell action potential	3/311	12/18903	0.000869092	0.0205552	0.017117	CACNA1G/HCN1/HCN2	3
BP	GO:0086018	SA node cell to atrial cardiac muscle cell signaling	3/311	12/18903	0.000869092	0.0205552	0.017117	CACNA1G/HCN1/HCN2	3
BP	GO:0045670	regulation of osteoclast differentiation	6/311	68/18903	0.000878625	0.0206448	0.0171917	CCL3/CCR1/LILRB4/TNFAIP6/TREM2/TYROBP	6
BP	GO:0044772	mitotic cell cycle phase transition	18/311	473/18903	0.000897598	0.0207865	0.0173096	BIRC5/CCNE1/CDK1/RRM2/ANLN/AURKB/BUB1/BUB1B/CDC25C/CDKN3/DLGAP5/E2F7/MELK/NUF2/PKMYT1/SPC25/TTK/UBE2C	18
BP	GO:1903131	mononuclear cell differentiation	18/311	473/18903	0.000897598	0.0207865	0.0173096	IL1B/IL11/CD80/CD86/CLEC4E/HLA-DRA/IFNA5/IFNE/IL10/IL1A/LEF1/LILRB2/LILRB4/LY6D/MT1G/MYB/RUNX1/TREM2	18
BP	GO:0016064	immunoglobulin mediated immune response	11/311	215/18903	0.000902	0.0207865	0.0173096	C9/C1QA/C1QC/C4BPB/EXO1/FCGR3A/HLA-DMB/HLA-DRA/IL10/TLR8/TREM2	11
BP	GO:0042537	benzene-containing compound metabolic process	4/311	27/18903	0.00093543	0.021284	0.0177239	CYP4B1/KMO/KYNU/TDO2	4
BP	GO:1905820	positive regulation of chromosome separation	4/311	27/18903	0.00093543	0.021284	0.0177239	BIRC5/AURKB/DLGAP5/NCAPG	4
BP	GO:0050870	positive regulation of T cell activation	12/311	251/18903	0.000966611	0.0216464	0.0180258	IL1B/CD70/CD80/CD86/HLA-DMB/HLA-DRA/IL1A/LEF1/LILRB2/LILRB4/MYB/RUNX1	12
BP	GO:0032640	tumor necrosis factor production	10/311	184/18903	0.000969423	0.0216464	0.0180258	CCL3/CLEC7A/FCGR3A/IL10/IL1A/LILRA5/LILRB4/TREM2/TYROBP/WNT5A	10
BP	GO:0032680	regulation of tumor necrosis factor production	10/311	184/18903	0.000969423	0.0216464	0.0180258	CCL3/CLEC7A/FCGR3A/IL10/IL1A/LILRA5/LILRB4/TREM2/TYROBP/WNT5A	10
BP	GO:0030282	bone mineralization	8/311	123/18903	0.000984155	0.0218397	0.0181867	ALPL/CCL3/IBSP/MMP13/CCR1/NELL1/SNX10/TMEM119	8
BP	GO:0033044	regulation of chromosome organization	12/311	252/18903	0.00100035	0.0220628	0.0183725	BIRC5/AURKB/BUB1/BUB1B/DLGAP5/NCAPG/NEK2/NUF2/SPC25/TOP2A/TTK/UBE2C	12
BP	GO:0051251	positive regulation of lymphocyte activation	16/311	400/18903	0.00102333	0.0223127	0.0185806	IL1B/CD70/CD80/CD86/CLEC7A/FCGR3A/HLA-DMB/HLA-DRA/IL10/IL1A/LEF1/LILRB2/LILRB4/MYB/RUNX1/TYROBP	16
BP	GO:0042130	negative regulation of T cell proliferation	6/311	70/18903	0.00102409	0.0223127	0.0185806	CD80/CD86/IL10/LILRB2/LILRB4/VSIG4	6
BP	GO:0002275	myeloid cell activation involved in immune response	7/311	96/18903	0.00104147	0.0225547	0.0187821	CCL3/DNASE1L3/RAB44/RAC2/SUCNR1/TREM2/TYROBP	7
BP	GO:0000075	cell cycle checkpoint signaling	10/311	186/18903	0.00105245	0.0226561	0.0188665	BIRC5/CDK1/AURKB/BUB1/BUB1B/CDC45/NUF2/PBK/SPC25/TTK	10
BP	GO:0014072	response to isoquinoline alkaloid	4/311	28/18903	0.00107732	0.022917	0.0190838	OPRK1/CXCR4/PENK/RGS4	4
BP	GO:0043278	response to morphine	4/311	28/18903	0.00107732	0.022917	0.0190838	OPRK1/CXCR4/PENK/RGS4	4
BP	GO:0045766	positive regulation of angiogenesis	10/311	187/18903	0.0010961	0.0230437	0.0191893	IL1B/CAMP/CMA1/CXCR4/HMGA2/IL10/IL1A/RUNX1/SLC39A12/WNT5A	10
BP	GO:1904018	positive regulation of vasculature development	10/311	187/18903	0.0010961	0.0230437	0.0191893	IL1B/CAMP/CMA1/CXCR4/HMGA2/IL10/IL1A/RUNX1/SLC39A12/WNT5A	10
BP	GO:0006586	indolalkylamine metabolic process	3/311	13/18903	0.00111611	0.0231931	0.0193137	KMO/KYNU/TDO2	3
BP	GO:0070486	leukocyte aggregation	3/311	13/18903	0.00111611	0.0231931	0.0193137	IL1B/RAC2/S100A8	3
BP	GO:0032642	regulation of chemokine production	7/311	98/18903	0.00117565	0.024014	0.0199973	IL1B/CLEC7A/IL10/LILRB4/TLR7/TREM2/WNT5A	7
BP	GO:1990868	response to chemokine	7/311	98/18903	0.00117565	0.024014	0.0199973	CXCL1/CCL3/CCL4/CCR1/CCR5/CXCR4/TREM2	7
BP	GO:1990869	cellular response to chemokine	7/311	98/18903	0.00117565	0.024014	0.0199973	CXCL1/CCL3/CCL4/CCR1/CCR5/CXCR4/TREM2	7
BP	GO:0032607	interferon-alpha production	4/311	29/18903	0.00123366	0.0248237	0.0206716	IL10/MMP12/TLR7/TLR8	4
BP	GO:0032647	regulation of interferon-alpha production	4/311	29/18903	0.00123366	0.0248237	0.0206716	IL10/MMP12/TLR7/TLR8	4
BP	GO:0051302	regulation of cell division	10/311	190/18903	0.001236	0.0248237	0.0206716	BIRC5/IL1B/ASPM/AURKB/E2F7/E2F8/IL1A/KIF18B/KIF20A/KIF23	10
BP	GO:0046635	positive regulation of alpha-beta T cell activation	6/311	73/18903	0.00127613	0.025207	0.0209908	CD80/CD86/HLA-DRA/LILRB4/MYB/RUNX1	6
BP	GO:0046637	regulation of alpha-beta T cell differentiation	6/311	73/18903	0.00127613	0.025207	0.0209908	CD80/CD86/HLA-DRA/LILRB4/MYB/RUNX1	6
BP	GO:0150076	neuroinflammatory response	6/311	73/18903	0.00127613	0.025207	0.0209908	IL1B/MMP9/CCL3/C1QA/TREM2/TYROBP	6
BP	GO:0009615	response to virus	16/311	409/18903	0.00128898	0.0253217	0.0210863	IL1B/CCL4/OPRK1/APOBEC3B/CXCR4/DMBT1/HMGA2/IFIT1B/IFNA5/IFNE/MMP12/PENK/PMAIP1/RTP4/TLR7/TLR8	16
BP	GO:0002683	negative regulation of immune system process	17/311	449/18903	0.00130781	0.0255521	0.0212781	CCL3/ADTRP/C1QC/C4BPB/CD80/CD86/CLEC12B/IL10/LILRB2/LILRB4/MMP12/MNDA/RUNX1/TNFAIP6/TREM2/TYROBP/VSIG4	17
BP	GO:0030316	osteoclast differentiation	7/311	100/18903	0.00132302	0.0257095	0.0214092	CCL3/CCR1/LILRB4/SNX10/TNFAIP6/TREM2/TYROBP	7
BP	GO:0015670	carbon dioxide transport	3/311	14/18903	0.00140328	0.0261745	0.0217965	HBA1/HBA2/HBB	3
BP	GO:0043922	negative regulation by host of viral transcription	3/311	14/18903	0.00140328	0.0261745	0.0217965	CCL3/CCL4/HMGA2	3
BP	GO:0051231	spindle elongation	3/311	14/18903	0.00140328	0.0261745	0.0217965	BIRC5/AURKB/KIF23	3
BP	GO:0051255	spindle midzone assembly	3/311	14/18903	0.00140328	0.0261745	0.0217965	BIRC5/AURKB/KIF23	3
BP	GO:0086070	SA node cell to atrial cardiac muscle cell communication	3/311	14/18903	0.00140328	0.0261745	0.0217965	CACNA1G/HCN1/HCN2	3
BP	GO:0009072	aromatic amino acid family metabolic process	4/311	30/18903	0.0014052	0.0261745	0.0217965	KMO/KYNU/TDO2/TTC36	4
BP	GO:0042744	hydrogen peroxide catabolic process	4/311	30/18903	0.0014052	0.0261745	0.0217965	HBA1/HBA2/HBB/HP	4
BP	GO:0043032	positive regulation of macrophage activation	4/311	30/18903	0.0014052	0.0261745	0.0217965	CCL3/IL10/TREM2/WNT5A	4
BP	GO:1903706	regulation of hemopoiesis	16/311	413/18903	0.00142452	0.0263977	0.0219823	CCL3/C1QC/CCR1/CD80/CD86/GPR171/HLA-DRA/IL10/LEF1/LILRB2/LILRB4/MYB/RUNX1/TNFAIP6/TREM2/TYROBP	16
BP	GO:1901987	regulation of cell cycle phase transition	17/311	453/18903	0.00143779	0.0265017	0.0220689	BIRC5/CDK1/RRM2/ANLN/AURKB/BUB1/BUB1B/CDC25C/CDC45/DLGAP5/E2F7/FAM83D/NUF2/PBK/SPC25/TTK/UBE2C	17
BP	GO:0140013	meiotic nuclear division	10/311	194/18903	0.00144487	0.0265017	0.0220689	CCNE1/ASPM/BUB1/BUB1B/MND1/NUF2/TEX15/TOP2A/TTK/WNT5A	10
BP	GO:0050727	regulation of inflammatory response	16/311	414/18903	0.00146023	0.0266473	0.0221901	IL1B/MMP9/CCL3/ALOX5AP/C2CD4B/CMA1/DNASE1L3/IL10/LILRA5/PBK/S100A8/SUCNR1/TLR7/TNFAIP6/TREM2/WNT5A	16
BP	GO:0019083	viral transcription	5/311	51/18903	0.00147594	0.026798	0.0223157	CCL3/CCL4/HMGA2/HPN/LEF1	5
BP	GO:0035249	synaptic transmission, glutamatergic	7/311	102/18903	0.00148445	0.0268171	0.0223316	CDH2/GRIA2/GRIK1/GRM7/HCN1/KMO/TNR	7
BP	GO:0050863	regulation of T cell activation	15/311	376/18903	0.001496	0.0268906	0.0223928	IL1B/CD70/CD80/CD86/HLA-DMB/HLA-DRA/IL10/IL1A/LEF1/LILRB2/LILRB4/MYB/RAC2/RUNX1/VSIG4	15
BP	GO:1902850	microtubule cytoskeleton organization involved in mitosis	9/311	163/18903	0.00154258	0.0274933	0.0228947	BIRC5/AURKB/DLGAP5/KIF23/MYBL2/NEK2/NUF2/SPC25/TTK	9
BP	GO:0006956	complement activation	8/311	132/18903	0.0015503	0.0274933	0.0228947	C9/IL1B/C1QA/C1QC/C4BPB/FCN2/TREM2/VSIG4	8
BP	GO:0050920	regulation of chemotaxis	11/311	230/18903	0.00155248	0.0274933	0.0228947	F7/CCL3/CCL4/CCR1/CXCR4/RAC2/SCG2/SUCNR1/TNFAIP6/TREM2/WNT5A	11
BP	GO:0002685	regulation of leukocyte migration	11/311	231/18903	0.00160681	0.0282567	0.0235304	F7/CCL3/CCL4/ADTRP/CCR1/CHST4/IL1A/RAC2/TNFAIP6/TREM2/WNT5A	11
BP	GO:0006968	cellular defense response	5/311	52/18903	0.0016113	0.0282567	0.0235304	DCDC2/CCR5/LILRB2/MNDA/TYROBP	5
BP	GO:0030098	lymphocyte differentiation	16/311	419/18903	0.00165026	0.0287995	0.0239823	IL1B/IL11/CD80/CD86/CLEC4E/HLA-DRA/IFNA5/IFNE/IL10/IL1A/LEF1/LILRB2/LILRB4/LY6D/MYB/RUNX1	16
BP	GO:0042100	B cell proliferation	7/311	104/18903	0.00166085	0.0288442	0.0240196	CD70/IFNA5/IFNE/IL10/LEF1/MNDA/TYROBP	7
BP	GO:0051250	negative regulation of lymphocyte activation	9/311	166/18903	0.00174918	0.0301867	0.0251375	CD80/CD86/IL10/LILRB2/LILRB4/MNDA/RUNX1/TYROBP/VSIG4	9
BP	GO:0032760	positive regulation of tumor necrosis factor production	7/311	105/18903	0.00175494	0.0301867	0.0251375	CCL3/CLEC7A/FCGR3A/IL1A/LILRA5/TYROBP/WNT5A	7
BP	GO:0051966	regulation of synaptic transmission, glutamatergic	6/311	78/18903	0.00179833	0.0307856	0.0256363	CDH2/GRIK1/GRM7/HCN1/KMO/TNR	6
BP	GO:0070665	positive regulation of leukocyte proliferation	9/311	167/18903	0.00182277	0.0310562	0.0258616	IL1B/CD70/CD80/CD86/FCGR3A/HLA-DMB/IL1A/LILRB2/RAC2	9
BP	GO:0042102	positive regulation of T cell proliferation	7/311	106/18903	0.00185313	0.0314245	0.0261683	IL1B/CD70/CD80/CD86/HLA-DMB/IL1A/LILRB2	7
BP	GO:0061900	glial cell activation	5/311	54/18903	0.00190906	0.032221	0.0268315	IL1B/CCL3/C1QA/TREM2/TYROBP	5
BP	GO:0002292	T cell differentiation involved in immune response	6/311	79/18903	0.00191975	0.03225	0.0268557	CD80/CD86/CLEC4E/HLA-DRA/LEF1/MYB	6
BP	GO:0002444	myeloid leukocyte mediated immunity	7/311	107/18903	0.00195552	0.0326981	0.0272289	CCL3/DNASE1L3/FCGR3A/RAB44/RAC2/TREM1/TYROBP	7
BP	GO:0042743	hydrogen peroxide metabolic process	5/311	55/18903	0.00207215	0.0344289	0.0286702	HBA1/HBA2/HBB/HP/RAC2	5
BP	GO:0000302	response to reactive oxygen species	10/311	204/18903	0.00209467	0.0344289	0.0286702	CDK1/HBA1/MMP9/HBA2/HBB/HP/IL10/IL1A/NME8/TRPA1	10
BP	GO:0009074	aromatic amino acid family catabolic process	3/311	16/18903	0.00210692	0.0344289	0.0286702	KMO/KYNU/TDO2	3
BP	GO:0015671	oxygen transport	3/311	16/18903	0.00210692	0.0344289	0.0286702	HBA1/HBA2/HBB	3
BP	GO:0030852	regulation of granulocyte differentiation	3/311	16/18903	0.00210692	0.0344289	0.0286702	C1QC/LEF1/RUNX1	3
BP	GO:0045088	regulation of innate immune response	11/311	240/18903	0.00216937	0.035289	0.0293864	CLEC12B/CLEC7A/FCN2/MMP12/MNDA/PLA2G5/TLR8/TREM2/TYROBP/VSIG4/WNT5A	11
BP	GO:0050808	synapse organization	16/311	432/18903	0.00224388	0.0361946	0.0301406	NRG1/C1QA/C1QC/C1QL1/CBLN4/CDH2/GABRB2/IL10/LILRB2/NEFL/SRCIN1/TNR/TREM2/VSTM5/WNT5A/WNT7B	16
BP	GO:0043370	regulation of CD4-positive, alpha-beta T cell differentiation	5/311	56/18903	0.00224517	0.0361946	0.0301406	CD80/CD86/HLA-DRA/MYB/RUNX1	5
BP	GO:1901990	regulation of mitotic cell cycle phase transition	14/311	354/18903	0.00230432	0.0369823	0.0307965	BIRC5/CDK1/RRM2/ANLN/AURKB/BUB1/BUB1B/CDC25C/DLGAP5/E2F7/NUF2/SPC25/TTK/UBE2C	14
BP	GO:0071347	cellular response to interleukin-1	7/311	111/18903	0.0024096	0.0383818	0.0319619	IL1B/CCL3/CCL4/CAMP/IL1RN/KMO/ST18	7
BP	GO:0019722	calcium-mediated signaling	10/311	208/18903	0.00241288	0.0383818	0.0319619	NRG1/CCL3/CCL4/CCR1/CCR5/CHRM3/CLEC7A/CXCR4/FCGR3A/TREM2	10
BP	GO:0010948	negative regulation of cell cycle process	13/311	318/18903	0.00245711	0.0389133	0.0324045	BIRC5/CDK1/AURKB/BUB1/BUB1B/CDC45/E2F7/E2F8/NEK2/NUF2/PBK/SPC25/TTK	13
BP	GO:0051048	negative regulation of secretion	9/311	175/18903	0.00250491	0.0393342	0.032755	IL1B/NRG1/IL11/OPRK1/ADRA2B/ADTRP/GRM7/SRCIN1/VSNL1	9
BP	GO:0030212	hyaluronan metabolic process	4/311	35/18903	0.00251724	0.0393342	0.032755	IL1B/ABCC5/HMMR/TNFAIP6	4
BP	GO:0043372	positive regulation of CD4-positive, alpha-beta T cell differentiation	4/311	35/18903	0.00251724	0.0393342	0.032755	CD80/CD86/HLA-DRA/MYB	4
BP	GO:0008228	opsonization	3/311	17/18903	0.00252745	0.0393342	0.032755	C4BPB/FCN2/PLA2G5	3
BP	GO:0051851	modulation by host of symbiont process	6/311	84/18903	0.00262231	0.0405223	0.0337444	CCL3/CCL4/HMGA2/HPN/LEF1/PIK3C2G	6
BP	GO:0045930	negative regulation of mitotic cell cycle	11/311	246/18903	0.00262634	0.0405223	0.0337444	BIRC5/CDK1/AURKB/BUB1/BUB1B/E2F7/IL10/NUF2/PBK/SPC25/TTK	11
BP	GO:0000281	mitotic cytokinesis	6/311	85/18903	0.00278329	0.0425438	0.0354277	BIRC5/ANLN/AURKB/CEP55/KIF20A/KIF23	6
BP	GO:0031644	regulation of nervous system process	8/311	145/18903	0.00279286	0.0425438	0.0354277	CCL3/OPRK1/GPR171/IL10/IL1A/NPTX2/RGS4/TNR	8
BP	GO:0045089	positive regulation of innate immune response	8/311	145/18903	0.00279286	0.0425438	0.0354277	CLEC7A/FCN2/MMP12/MNDA/PLA2G5/TLR8/TYROBP/WNT5A	8
BP	GO:0002763	positive regulation of myeloid leukocyte differentiation	5/311	59/18903	0.00282736	0.0428875	0.035714	CCR1/LEF1/RUNX1/TREM2/TYROBP	5
BP	GO:0045785	positive regulation of cell adhesion	17/311	484/18903	0.00286633	0.043296	0.0360541	IL1B/IBSP/CD70/CD80/CD86/CHST4/DMP1/HLA-DMB/HLA-DRA/IL10/IL1A/LEF1/LILRB2/LILRB4/MYB/RUNX1/WNT5A	17
BP	GO:0050671	positive regulation of lymphocyte proliferation	8/311	146/18903	0.00291362	0.04361	0.0363156	IL1B/CD70/CD80/CD86/FCGR3A/HLA-DMB/IL1A/LILRB2	8
BP	GO:0033273	response to vitamin	6/311	86/18903	0.00295157	0.04361	0.0363156	ALPL/F7/IL1A/KYNU/PENK/POSTN	6
BP	GO:0009636	response to toxic substance	11/311	250/18903	0.00297206	0.04361	0.0363156	CDK1/HBA1/CCL3/CCL4/ALOX5AP/HBA2/HBB/HP/MT1G/NEFL/PENK	11
BP	GO:0030730	sequestering of triglyceride	3/311	18/18903	0.00299629	0.04361	0.0363156	IL1B/PLIN5/TREM2	3
BP	GO:0034501	protein localization to kinetochore	3/311	18/18903	0.00299629	0.04361	0.0363156	CDK1/AURKB/TTK	3
BP	GO:0051988	regulation of attachment of spindle microtubules to kinetochore	3/311	18/18903	0.00299629	0.04361	0.0363156	BIRC5/AURKB/NEK2	3
BP	GO:0150078	positive regulation of neuroinflammatory response	3/311	18/18903	0.00299629	0.04361	0.0363156	IL1B/CCL3/TREM2	3
BP	GO:1901970	positive regulation of mitotic sister chromatid separation	3/311	18/18903	0.00299629	0.04361	0.0363156	BIRC5/AURKB/DLGAP5	3
BP	GO:1903083	protein localization to condensed chromosome	3/311	18/18903	0.00299629	0.04361	0.0363156	CDK1/AURKB/TTK	3
BP	GO:0050954	sensory perception of mechanical stimulus	9/311	180/18903	0.00302492	0.0438491	0.0365147	BIRC5/DCDC2/CXCR4/EPYC/GABRB2/GJB2/GRM7/HPN/TRPA1	9
BP	GO:1903038	negative regulation of leukocyte cell-cell adhesion	8/311	147/18903	0.00303841	0.0438678	0.0365303	ADTRP/CD80/CD86/IL10/LILRB2/LILRB4/RUNX1/VSIG4	8
BP	GO:0001580	detection of chemical stimulus involved in sensory perception of bitter taste	4/311	37/18903	0.00309453	0.0444994	0.0370562	AZGP1/RTP4/TAS2R7/TAS2R9	4
BP	GO:0002687	positive regulation of leukocyte migration	8/311	148/18903	0.00316733	0.0453647	0.0377768	F7/CCL3/CCL4/CCR1/IL1A/RAC2/TREM2/WNT5A	8
BP	GO:0030099	myeloid cell differentiation	15/311	407/18903	0.00319057	0.0455162	0.037903	MMP9/CCL3/IL11/C1QC/CCR1/GPR171/LEF1/LILRB4/MT1G/MYB/RUNX1/SNX10/TNFAIP6/TREM2/TYROBP	15
BP	GO:0046632	alpha-beta T cell differentiation	7/311	117/18903	0.00323799	0.0458939	0.0382175	CD80/CD86/HLA-DRA/LEF1/LILRB4/MYB/RUNX1	7
BP	GO:0097305	response to alcohol	11/311	253/18903	0.00325467	0.0458939	0.0382175	CDK1/F7/CCL3/CSN1S1/OPRK1/CCR5/CLDN5/NEFL/PENK/RGS4/S100A8	11
BP	GO:0002822	regulation of adaptive immune response based on somatic recombination of immune receptors built from immunoglobulin superfamily domains	9/311	182/18903	0.00325534	0.0458939	0.0382175	IL1B/AZGP1/C4BPB/CD80/CLEC7A/HLA-DRA/IL10/LILRB4/TREM2	9
BP	GO:0046456	icosanoid biosynthetic process	5/311	61/18903	0.00327156	0.0459425	0.0382579	IL1B/ALOX5AP/CYP2C8/HPGDS/PLA2G5	5
BP	GO:0032946	positive regulation of mononuclear cell proliferation	8/311	149/18903	0.00330046	0.0461328	0.0384165	IL1B/CD70/CD80/CD86/FCGR3A/HLA-DMB/IL1A/LILRB2	8
BP	GO:0043367	CD4-positive, alpha-beta T cell differentiation	6/311	88/18903	0.00331079	0.0461328	0.0384165	CD80/CD86/HLA-DRA/LEF1/MYB/RUNX1	6
BP	GO:0043030	regulation of macrophage activation	5/311	62/18903	0.00351154	0.0475071	0.0395608	CCL3/IL10/TREM2/VSIG4/WNT5A	5
BP	GO:0002281	macrophage activation involved in immune response	3/311	19/18903	0.00351513	0.0475071	0.0395608	SUCNR1/TREM2/TYROBP	3
BP	GO:0030889	negative regulation of B cell proliferation	3/311	19/18903	0.00351513	0.0475071	0.0395608	IL10/MNDA/TYROBP	3
BP	GO:0032695	negative regulation of interleukin-12 production	3/311	19/18903	0.00351513	0.0475071	0.0395608	IL10/LILRA5/TLR8	3
BP	GO:0045091	regulation of single stranded viral RNA replication via double stranded DNA intermediate	3/311	19/18903	0.00351513	0.0475071	0.0395608	APOBEC3B/HMGA2/TOP2A	3
BP	GO:0048245	eosinophil chemotaxis	3/311	19/18903	0.00351513	0.0475071	0.0395608	CCL3/CCL4/SCG2	3
BP	GO:1901978	positive regulation of cell cycle checkpoint	3/311	19/18903	0.00351513	0.0475071	0.0395608	BIRC5/AURKB/PBK	3
BP	GO:1904862	inhibitory synapse assembly	3/311	19/18903	0.00351513	0.0475071	0.0395608	CBLN4/GABRB2/WNT5A	3
BP	GO:0032609	interferon-gamma production	7/311	119/18903	0.00355751	0.047721	0.039739	IL1B/CLEC7A/IL10/LILRB4/TLR7/TLR8/WNT5A	7
BP	GO:0032649	regulation of interferon-gamma production	7/311	119/18903	0.00355751	0.047721	0.039739	IL1B/CLEC7A/IL10/LILRB4/TLR7/TLR8/WNT5A	7
BP	GO:1903531	negative regulation of secretion by cell	8/311	151/18903	0.00357972	0.0478405	0.0398385	IL1B/IL11/OPRK1/ADRA2B/ADTRP/GRM7/SRCIN1/VSNL1	8
BP	GO:0043410	positive regulation of MAPK cascade	17/311	496/18903	0.00367076	0.0488755	0.0407004	IL1B/NRG1/CCL3/CCL4/IL11/OPRK1/ADRA2B/CCR1/CDH2/IL1A/IL26/LILRA5/PDE6G/PLA2G5/TREM2/WNT5A/WNT7B	17
BP	GO:0050866	negative regulation of cell activation	10/311	221/18903	0.00372372	0.0492461	0.041009	CD80/CD86/IL10/LILRB2/LILRB4/MNDA/RUNX1/TREM2/TYROBP/VSIG4	10
BP	GO:0002367	cytokine production involved in immune response	7/311	120/18903	0.00372599	0.0492461	0.041009	IL1B/CLEC7A/IL10/LILRB4/TLR7/TREM1/WNT5A	7
BP	GO:0045730	respiratory burst	4/311	39/18903	0.00375611	0.0493841	0.0411239	CLEC7A/NCF4/RAC2/TREM2	4
BP	GO:0032757	positive regulation of interleukin-8 production	5/311	63/18903	0.00376391	0.0493841	0.0411239	IL1B/CLEC7A/TLR7/TLR8/WNT5A	5
CC	GO:0000779	condensed chromosome, centromeric region	14/322	174/19869	9.90143e-07	0.000340609	0.000294958	BIRC5/AURKB/BUB1/BUB1B/CENPM/ERCC6L/HJURP/NCAPG/NEK2/NUF2/SKA1/SKA3/SPC25/TTK	14
CC	GO:0000776	kinetochore	13/322	164/19869	2.85545e-06	0.0004007	0.000346996	BIRC5/AURKB/BUB1/BUB1B/CENPM/ERCC6L/HJURP/NEK2/NUF2/SKA1/SKA3/SPC25/TTK	13
CC	GO:0000775	chromosome, centromeric region	16/322	250/19869	3.49448e-06	0.0004007	0.000346996	BIRC5/AURKB/BUB1/BUB1B/CENPM/ERCC6L/ESCO2/HJURP/NCAPG/NEK2/NUF2/SKA1/SKA3/SPC25/TOP2A/TTK	16
CC	GO:0000793	condensed chromosome	16/322	273/19869	1.06621e-05	0.000916941	0.000794047	BIRC5/MKI67/AURKB/BUB1/BUB1B/CENPM/ERCC6L/HJURP/NCAPG/NEK2/NUF2/SKA1/SKA3/SPC25/TOP2A/TTK	16
CC	GO:0031838	haptoglobin-hemoglobin complex	4/322	11/19869	2.04229e-05	0.0014051	0.00121678	HBA1/HBA2/HBB/HP	4
CC	GO:1904724	tertiary granule lumen	7/322	55/19869	2.86439e-05	0.00164225	0.00142214	CXCL1/MMP9/CAMP/HBB/HP/TCN1/TNFAIP6	7
CC	GO:0005819	spindle	19/322	426/19869	7.34666e-05	0.00333838	0.00289095	BIRC5/CDK1/DCDC2/ASPM/AUNIP/AURKB/BUB1B/CKAP2L/DLGAP5/FAM83D/HMMR/KIF18B/KIF20A/KIF23/NEK2/SKA1/SKA3/TTK/TUBB3	19
CC	GO:0070820	tertiary granule	11/322	164/19869	7.76368e-05	0.00333838	0.00289095	CXCL1/MMP9/CAMP/CLEC12A/FPR1/HBB/HP/LILRB2/OLR1/TCN1/TNFAIP6	11
CC	GO:0072686	mitotic spindle	11/322	183/19869	0.000204955	0.00742767	0.00643217	CDK1/DCDC2/ASPM/AURKB/CKAP2L/FAM83D/KIF18B/KIF23/SKA1/SKA3/TUBB3	11
CC	GO:0098687	chromosomal region	17/322	388/19869	0.000215921	0.00742767	0.00643217	BIRC5/CDK1/AURKB/BUB1/BUB1B/CENPM/ERCC6L/ESCO2/HJURP/NCAPG/NEK2/NUF2/SKA1/SKA3/SPC25/TOP2A/TTK	17
CC	GO:0071682	endocytic vesicle lumen	4/322	23/19869	0.000469949	0.0146905	0.0127216	HBA1/HBA2/HBB/HP	4
CC	GO:0030139	endocytic vesicle	15/322	343/19869	0.000512461	0.0146905	0.0127216	HBA1/ATP6V0D2/CLEC4E/DMBT1/GRIA2/HBA2/HBB/HLA-DRA/HP/NCF4/PLA2G5/RAC2/TLR7/WNT5A/WNT7B	15
CC	GO:0062023	collagen-containing extracellular matrix	17/322	433/19869	0.00075328	0.0190866	0.0165285	F7/MMP9/AMTN/AZGP1/C1QA/C1QC/CBLN4/CDH2/CMA1/COL6A5/FCN2/IMPG1/LRRC15/POSTN/S100A8/TNR/WNT5A	17
CC	GO:0000940	outer kinetochore	3/322	12/19869	0.000832264	0.0190866	0.0165285	BUB1B/SKA1/SKA3	3
CC	GO:0005833	hemoglobin complex	3/322	12/19869	0.000832264	0.0190866	0.0165285	HBA1/HBA2/HBB	3
CC	GO:0005796	Golgi lumen	7/322	106/19869	0.00170465	0.03665	0.0317379	F7/ABCC5/KERA/MMP11/NGF/WNT5A/WNT7B	7
MF	GO:0005125	cytokine activity	17/312	237/18432	6.37708e-07	0.000353928	0.00030073	CXCL1/IL1B/NRG1/CCL3/CCL4/IL11/CD70/IFNA5/IFNE/IL10/IL1A/IL1RN/IL26/SCG2/TNFSF15/WNT5A/WNT7B	17
MF	GO:0048018	receptor ligand activity	22/312	491/18432	3.52384e-05	0.00805398	0.0068434	CXCL1/IL1B/NRG1/CCL3/CCL4/IL11/CD70/IFNA5/IFNE/IL10/IL1A/IL1RN/IL26/MIA/NGF/NRG3/PENK/SCG2/TNFSF15/UTS2/WNT5A/WNT7B	22
MF	GO:0030546	signaling receptor activator activity	22/312	498/18432	4.3535e-05	0.00805398	0.0068434	CXCL1/IL1B/NRG1/CCL3/CCL4/IL11/CD70/IFNA5/IFNE/IL10/IL1A/IL1RN/IL26/MIA/NGF/NRG3/PENK/SCG2/TNFSF15/UTS2/WNT5A/WNT7B	22
MF	GO:0038187	pattern recognition receptor activity	5/312	27/18432	8.00071e-05	0.011101	0.00943241	CLEC4E/CLEC7A/DMBT1/TLR7/TLR8	5
MF	GO:0004252	serine-type endopeptidase activity	11/312	174/18432	0.000190907	0.015428	0.0131091	F7/MMP9/MMP13/CELA2B/CMA1/HP/HPN/MMP11/MMP12/PCSK9/TMPRSS11D	11
MF	GO:0015276	ligand-gated ion channel activity	10/312	146/18432	0.000194588	0.015428	0.0131091	GABRB2/GLRA3/GRIA2/GRIK1/HCN1/HCN2/KCNH2/KCNJ1/KCNJ6/TRPA1	10
MF	GO:0022834	ligand-gated channel activity	10/312	146/18432	0.000194588	0.015428	0.0131091	GABRB2/GLRA3/GRIA2/GRIK1/HCN1/HCN2/KCNH2/KCNJ1/KCNJ6/TRPA1	10
MF	GO:0008301	DNA binding, bending	4/312	19/18432	0.000255332	0.0177136	0.0150511	FOXD4/HMGA2/LEF1/TOP2A	4
MF	GO:0008236	serine-type peptidase activity	11/312	192/18432	0.000444762	0.0244654	0.0207881	F7/MMP9/MMP13/CELA2B/CMA1/HP/HPN/MMP11/MMP12/PCSK9/TMPRSS11D	11
MF	GO:0019825	oxygen binding	5/312	39/18432	0.000483307	0.0244654	0.0207881	HBA1/CYP4B1/HBA2/HBB/TDO2	5
MF	GO:0031720	haptoglobin binding	3/312	10/18432	0.000527756	0.0244654	0.0207881	HBA1/HBA2/HBB	3
MF	GO:0017171	serine hydrolase activity	11/312	196/18432	0.000528982	0.0244654	0.0207881	F7/MMP9/MMP13/CELA2B/CMA1/HP/HPN/MMP11/MMP12/PCSK9/TMPRSS11D	11
MF	GO:0005540	hyaluronic acid binding	4/312	24/18432	0.000654828	0.0279561	0.0237541	HAPLN2/HMMR/IMPG1/TNFAIP6	4
MF	GO:0030547	signaling receptor inhibitor activity	5/312	43/18432	0.000764661	0.0280607	0.0238429	CLEC12B/IL1RN/LILRB4/MTRNR2L1/PCSK9	5
MF	GO:0099094	ligand-gated cation channel activity	8/312	116/18432	0.000805001	0.0280607	0.0238429	GRIA2/GRIK1/HCN1/HCN2/KCNH2/KCNJ1/KCNJ6/TRPA1	8
MF	GO:0005126	cytokine receptor binding	13/312	273/18432	0.000808956	0.0280607	0.0238429	CXCL1/IL1B/CCL3/CCL4/IL11/CD70/IFNA5/IFNE/IL10/IL1A/IL1RN/NGF/TNFSF15	13
MF	GO:0005267	potassium channel activity	8/312	122/18432	0.00111843	0.0365134	0.0310251	GRIK1/HCN1/HCN2/KCNH2/KCNJ1/KCNJ6/KCNK7/KCNMB2	8
MF	GO:0015079	potassium ion transmembrane transporter activity	9/312	158/18432	0.00150911	0.0444695	0.0377854	GRIK1/HCN1/HCN2/KCNH2/KCNJ1/KCNJ6/KCNK7/KCNMB2/SLC9C1	9
MF	GO:0005344	oxygen carrier activity	3/312	14/18432	0.00152238	0.0444695	0.0377854	HBA1/HBA2/HBB	3

## Sheet: Sheet2
ID	Description	GeneRatio	BgRatio	pvalue	p.adjust	qvalue	geneID	Count
hsa05323	Rheumatoid arthritis	10/167	94/8846	1.01353e-05	0.00236153	0.00209107	2919/3553/6348/3589/245972/941/942/3109/3122/3552	10
hsa04060	Cytokine-cytokine receptor interaction	17/167	298/8846	4.50615e-05	0.00524966	0.00464845	2919/3553/6348/6351/3589/1230/1234/970/7852/3442/338376/3586/3552/3557/55801/4803/9966	17
hsa04940	Type I diabetes mellitus	6/167	43/8846	0.000141411	0.00939031	0.00831489	3553/941/942/3109/3122/3552	6
hsa05332	Graft-versus-host disease	6/167	44/8846	0.000161207	0.00939031	0.00831489	3553/941/942/3109/3122/3552	6
hsa04672	Intestinal immune network for IgA production	6/167	49/8846	0.000295425	0.0137668	0.0121902	941/942/7852/3109/3122/3586	6
hsa05320	Autoimmune thyroid disease	6/167	53/8846	0.000455752	0.0140669	0.0124559	941/942/3109/3122/3442/3586	6
hsa05150	Staphylococcus aureus infection	8/167	100/8846	0.000581299	0.0140669	0.0124559	712/714/820/2214/2357/3109/3122/3586	8
hsa05152	Tuberculosis	11/167	180/8846	0.000587522	0.0140669	0.0124559	3553/245972/820/26253/64581/2214/3109/3122/3442/3586/3552	11
hsa05140	Leishmaniasis	7/167	77/8846	0.00059724	0.0140669	0.0124559	3553/2214/3109/3122/3586/3552/4689	7
hsa05143	African trypanosomiasis	5/167	37/8846	0.000603731	0.0140669	0.0124559	3039/3553/3040/3043/3586	5
hsa05330	Allograft rejection	5/167	38/8846	0.000684716	0.0145035	0.0128425	941/942/3109/3122/3586	5
hsa04110	Cell cycle	10/167	158/8846	0.000795409	0.0154442	0.0136755	898/983/9212/699/701/995/8318/157570/9088/7272	10
hsa04620	Toll-like receptor signaling pathway	8/167	109/8846	0.00102842	0.0184324	0.0163214	3553/6348/6351/941/942/3442/51284/51311	8
hsa05322	Systemic lupus erythematosus	9/167	139/8846	0.0012358	0.0205672	0.0182117	735/712/714/941/942/2214/3109/3122/3586	9
hsa04380	Osteoclast differentiation	9/167	142/8846	0.00143557	0.0222992	0.0197454	3553/2214/3552/353514/10288/11006/4689/54209/7305	9
hsa05144	Malaria	5/167	50/8846	0.00240946	0.0350878	0.0310694	3039/3553/3040/3043/3586	5
hsa04061	Viral protein interaction with cytokine and cytokine receptor	7/167	100/8846	0.00276954	0.037959	0.0336118	2919/6348/6351/1230/1234/7852/3586	7
hsa05133	Pertussis	6/167	78/8846	0.00346233	0.044818	0.0396852	3553/712/714/725/3586/3552	6
